# Supplementary material for: Effects of spatial scale of sampling on food web structure
Source: Ecol Evol. 2015 Aug 18;5(17):3769–82. doi: 10.1002/ece3.1640 (PMC4567879; doi:10.1002/ece3.1640)
Supplement: Appendix S1. — The food web data compiled for this study, consisting of 339 quadrats, 39 transects, five sites, four locales, and one archipelago-wide network. The table provides a unique numeric identifier per food web (WebID), the spatial scale (WebScale; distinguishing quadrats [Q], transects [T], sites [S], locales [L], and the archipelago-scale [A]), a sample number (WebUnit; to identify individual transects [quadrat- and transect-scale samples], sites, or locales), and the Integrated Taxonomic Information System's (ITIS) Taxonomic Serial Number (TSN) and name of each predator and prey (PredTSN, PreyTSN, PredName, and PreyName, respectively). Taxa lacking entries in ITIS have a unique custom TSN prepended with “san”. Data are also available from the Dryad Digital Repository (http://dx.doi.org/10.5061/dryad.g1qr6). [file ece30005-3769-sd1.csv]

WebID	WebScale	WebUnit	PredTSN	PreyTSN	PredName	PreyName
9	T	22	93294	10824	Amphipoda	Pilayella littoralis
9	T	22	93294	11334	Amphipoda	Fucus
9	T	22	70395	11334	Littorina	Fucus
9	T	22	92283	11334	Sphaeromatidae	Fucus
9	T	22	69731	11334	Lottia	Fucus
9	T	22	93294	12322	Amphipoda	Corallina
9	T	22	93294	13583	Amphipoda	Odonthalia
9	T	22	70395	13583	Littorina	Odonthalia
9	T	22	97774	13583	Paguridae	Odonthalia
9	T	22	93294	202421	Amphipoda	Bacteria
9	T	22	san102	202421	Zooplankton complex	Bacteria
9	T	22	48396	202421	Halichondria panicea	Bacteria
9	T	22	san267	202421	Phytoplankton complex	Bacteria
9	T	22	89609	2286	Balanus glandula	Bacillariophyta
9	T	22	70395	2286	Littorina	Bacillariophyta
9	T	22	san267	2286	Phytoplankton complex	Bacillariophyta
9	T	22	97774	2286	Paguridae	Bacillariophyta
9	T	22	79452	2286	Mytilus	Bacillariophyta
9	T	22	568350	2286	Tectura persona	Bacillariophyta
9	T	22	93294	2286	Amphipoda	Bacillariophyta
9	T	22	89687	2286	Semibalanus balanoides	Bacillariophyta
9	T	22	69731	2286	Lottia	Bacillariophyta
9	T	22	92283	2286	Sphaeromatidae	Bacillariophyta
9	T	22	san102	2286	Zooplankton complex	Bacillariophyta
9	T	22	89688	2286	Semibalanus cariosus	Bacillariophyta
9	T	22	93294	39074	Amphipoda	Zostera marina
9	T	22	san102	53963	Zooplankton complex	Platyhelminthes
9	T	22	93294	53963	Amphipoda	Platyhelminthes
9	T	22	89688	57411	Semibalanus cariosus	Nemertea
9	T	22	57411	57411	Nemertea	Nemertea
9	T	22	san102	57411	Zooplankton complex	Nemertea
9	T	22	93294	57411	Amphipoda	Nemertea
9	T	22	69731	601	Lottia	Cyanophycota
9	T	22	san267	601	Phytoplankton complex	Cyanophycota
9	T	22	93294	601	Amphipoda	Cyanophycota
9	T	22	san102	601	Zooplankton complex	Cyanophycota
9	T	22	70395	601	Littorina	Cyanophycota
9	T	22	93294	6501	Amphipoda	Ulvaceae
9	T	22	70395	6501	Littorina	Ulvaceae
9	T	22	92283	6501	Sphaeromatidae	Ulvaceae
9	T	22	79452	6501	Mytilus	Ulvaceae
9	T	22	53963	69731	Platyhelminthes	Lottia
9	T	22	57411	69731	Nemertea	Lottia
9	T	22	97774	69731	Paguridae	Lottia
9	T	22	57411	70395	Nemertea	Littorina
9	T	22	53963	70395	Platyhelminthes	Littorina
9	T	22	san102	70395	Zooplankton complex	Littorina
9	T	22	97774	79452	Paguridae	Mytilus
9	T	22	89688	79452	Semibalanus cariosus	Mytilus
9	T	22	53963	79452	Platyhelminthes	Mytilus
9	T	22	san102	79452	Zooplankton complex	Mytilus
9	T	22	57411	89592	Nemertea	Chthamalus dalli
9	T	22	69731	89592	Lottia	Chthamalus dalli
9	T	22	san102	89592	Zooplankton complex	Chthamalus dalli
9	T	22	57411	89609	Nemertea	Balanus glandula
9	T	22	69731	89609	Lottia	Balanus glandula
9	T	22	san102	89609	Zooplankton complex	Balanus glandula
9	T	22	57411	89688	Nemertea	Semibalanus cariosus
9	T	22	69731	89688	Lottia	Semibalanus cariosus
9	T	22	san102	92283	Zooplankton complex	Sphaeromatidae
9	T	22	93294	93294	Amphipoda	Amphipoda
9	T	22	53963	93294	Platyhelminthes	Amphipoda
9	T	22	san102	93294	Zooplankton complex	Amphipoda
9	T	22	57411	93294	Nemertea	Amphipoda
9	T	22	97774	97774	Paguridae	Paguridae
9	T	22	san102	97774	Zooplankton complex	Paguridae
9	T	22	57411	san102	Nemertea	Zooplankton complex
9	T	22	89609	san102	Balanus glandula	Zooplankton complex
9	T	22	53963	san102	Platyhelminthes	Zooplankton complex
9	T	22	san267	san102	Phytoplankton complex	Zooplankton complex
9	T	22	48396	san102	Halichondria panicea	Zooplankton complex
9	T	22	97774	san102	Paguridae	Zooplankton complex
9	T	22	79452	san102	Mytilus	Zooplankton complex
9	T	22	70395	san102	Littorina	Zooplankton complex
9	T	22	93294	san102	Amphipoda	Zooplankton complex
9	T	22	89687	san102	Semibalanus balanoides	Zooplankton complex
9	T	22	89592	san102	Chthamalus dalli	Zooplankton complex
9	T	22	san102	san102	Zooplankton complex	Zooplankton complex
9	T	22	89688	san102	Semibalanus cariosus	Zooplankton complex
9	T	22	70395	san12	Littorina	Mastocarpus papillatus
9	T	22	93294	san12	Amphipoda	Mastocarpus papillatus
9	T	22	69731	san12	Lottia	Mastocarpus papillatus
9	T	22	93294	san21	Amphipoda	Neorhodomela
9	T	22	70395	san21	Littorina	Neorhodomela
9	T	22	70395	san252	Littorina	Brown crust complex
9	T	22	69731	san252	Lottia	Brown crust complex
9	T	22	48396	san266	Halichondria panicea	Detritus complex
9	T	22	89609	san266	Balanus glandula	Detritus complex
9	T	22	79452	san266	Mytilus	Detritus complex
9	T	22	89687	san266	Semibalanus balanoides	Detritus complex
9	T	22	89592	san266	Chthamalus dalli	Detritus complex
9	T	22	93294	san266	Amphipoda	Detritus complex
9	T	22	san102	san266	Zooplankton complex	Detritus complex
9	T	22	82770	san266	Prostigmata	Detritus complex
9	T	22	97774	san266	Paguridae	Detritus complex
9	T	22	70395	san266	Littorina	Detritus complex
9	T	22	92283	san266	Sphaeromatidae	Detritus complex
9	T	22	89688	san266	Semibalanus cariosus	Detritus complex
9	T	22	79452	san267	Mytilus	Phytoplankton complex
9	T	22	97774	san267	Paguridae	Phytoplankton complex
9	T	22	48396	san267	Halichondria panicea	Phytoplankton complex
9	T	22	89687	san267	Semibalanus balanoides	Phytoplankton complex
9	T	22	89609	san267	Balanus glandula	Phytoplankton complex
9	T	22	93294	san267	Amphipoda	Phytoplankton complex
9	T	22	568350	san267	Tectura persona	Phytoplankton complex
9	T	22	89592	san267	Chthamalus dalli	Phytoplankton complex
9	T	22	69731	san267	Lottia	Phytoplankton complex
9	T	22	89688	san267	Semibalanus cariosus	Phytoplankton complex
9	T	22	san102	san267	Zooplankton complex	Phytoplankton complex
9	T	22	70395	san267	Littorina	Phytoplankton complex
9	T	22	san267	san267	Phytoplankton complex	Phytoplankton complex
9	T	22	92283	san267	Sphaeromatidae	Phytoplankton complex
9	T	22	san102	san272	Zooplankton complex	Biofilm complex
9	T	22	69731	san272	Lottia	Biofilm complex
9	T	22	568350	san272	Tectura persona	Biofilm complex
9	T	22	93294	san272	Amphipoda	Biofilm complex
9	T	22	70395	san272	Littorina	Biofilm complex
1	Q	22	93294	10824	Amphipoda	Pilayella littoralis
1	Q	22	93294	11289	Amphipoda	Alaria
1	Q	22	93294	11334	Amphipoda	Fucus
1	Q	22	93294	12322	Amphipoda	Corallina
1	Q	22	93294	13080	Amphipoda	Microcladia
1	Q	22	48396	202421	Halichondria panicea	Bacteria
1	Q	22	93294	202421	Amphipoda	Bacteria
1	Q	22	san267	202421	Phytoplankton complex	Bacteria
1	Q	22	san102	202421	Zooplankton complex	Bacteria
1	Q	22	san267	2286	Phytoplankton complex	Bacillariophyta
1	Q	22	san102	2286	Zooplankton complex	Bacillariophyta
1	Q	22	93294	2286	Amphipoda	Bacillariophyta
1	Q	22	93294	39074	Amphipoda	Zostera marina
1	Q	22	san267	601	Phytoplankton complex	Cyanophycota
1	Q	22	93294	601	Amphipoda	Cyanophycota
1	Q	22	san102	601	Zooplankton complex	Cyanophycota
1	Q	22	93294	6501	Amphipoda	Ulvaceae
1	Q	22	93294	93294	Amphipoda	Amphipoda
1	Q	22	san102	93294	Zooplankton complex	Amphipoda
1	Q	22	93294	san102	Amphipoda	Zooplankton complex
1	Q	22	san267	san102	Phytoplankton complex	Zooplankton complex
1	Q	22	san102	san102	Zooplankton complex	Zooplankton complex
1	Q	22	48396	san102	Halichondria panicea	Zooplankton complex
1	Q	22	68076	san102	Sabellidae	Zooplankton complex
1	Q	22	93294	san12	Amphipoda	Mastocarpus papillatus
1	Q	22	93294	san21	Amphipoda	Neorhodomela
1	Q	22	san102	san266	Zooplankton complex	Detritus complex
1	Q	22	68076	san266	Sabellidae	Detritus complex
1	Q	22	93294	san266	Amphipoda	Detritus complex
1	Q	22	48396	san266	Halichondria panicea	Detritus complex
1	Q	22	san102	san267	Zooplankton complex	Phytoplankton complex
1	Q	22	48396	san267	Halichondria panicea	Phytoplankton complex
1	Q	22	san267	san267	Phytoplankton complex	Phytoplankton complex
1	Q	22	68076	san267	Sabellidae	Phytoplankton complex
1	Q	22	93294	san267	Amphipoda	Phytoplankton complex
1	Q	22	san102	san272	Zooplankton complex	Biofilm complex
1	Q	22	93294	san272	Amphipoda	Biofilm complex
2	Q	22	93294	10824	Amphipoda	Pilayella littoralis
2	Q	22	93294	11334	Amphipoda	Fucus
2	Q	22	93294	12322	Amphipoda	Corallina
2	Q	22	93294	13583	Amphipoda	Odonthalia
2	Q	22	93294	202421	Amphipoda	Bacteria
2	Q	22	san267	202421	Phytoplankton complex	Bacteria
2	Q	22	48396	202421	Halichondria panicea	Bacteria
2	Q	22	san102	202421	Zooplankton complex	Bacteria
2	Q	22	san102	2286	Zooplankton complex	Bacillariophyta
2	Q	22	93294	2286	Amphipoda	Bacillariophyta
2	Q	22	san267	2286	Phytoplankton complex	Bacillariophyta
2	Q	22	93294	39074	Amphipoda	Zostera marina
2	Q	22	93294	53963	Amphipoda	Platyhelminthes
2	Q	22	san102	53963	Zooplankton complex	Platyhelminthes
2	Q	22	93294	601	Amphipoda	Cyanophycota
2	Q	22	san102	601	Zooplankton complex	Cyanophycota
2	Q	22	san267	601	Phytoplankton complex	Cyanophycota
2	Q	22	93294	6501	Amphipoda	Ulvaceae
2	Q	22	93294	93294	Amphipoda	Amphipoda
2	Q	22	53963	93294	Platyhelminthes	Amphipoda
2	Q	22	san102	93294	Zooplankton complex	Amphipoda
2	Q	22	48396	san102	Halichondria panicea	Zooplankton complex
2	Q	22	san102	san102	Zooplankton complex	Zooplankton complex
2	Q	22	93294	san102	Amphipoda	Zooplankton complex
2	Q	22	53963	san102	Platyhelminthes	Zooplankton complex
2	Q	22	san267	san102	Phytoplankton complex	Zooplankton complex
2	Q	22	93294	san12	Amphipoda	Mastocarpus papillatus
2	Q	22	93294	san21	Amphipoda	Neorhodomela
2	Q	22	93294	san266	Amphipoda	Detritus complex
2	Q	22	san102	san266	Zooplankton complex	Detritus complex
2	Q	22	48396	san266	Halichondria panicea	Detritus complex
2	Q	22	48396	san267	Halichondria panicea	Phytoplankton complex
2	Q	22	san267	san267	Phytoplankton complex	Phytoplankton complex
2	Q	22	93294	san267	Amphipoda	Phytoplankton complex
2	Q	22	san102	san267	Zooplankton complex	Phytoplankton complex
2	Q	22	san102	san272	Zooplankton complex	Biofilm complex
2	Q	22	93294	san272	Amphipoda	Biofilm complex
3	Q	22	69731	11334	Lottia	Fucus
3	Q	22	92283	11334	Sphaeromatidae	Fucus
3	Q	22	70395	11334	Littorina	Fucus
3	Q	22	san102	202421	Zooplankton complex	Bacteria
3	Q	22	san267	202421	Phytoplankton complex	Bacteria
3	Q	22	568350	2286	Tectura persona	Bacillariophyta
3	Q	22	70395	2286	Littorina	Bacillariophyta
3	Q	22	san267	2286	Phytoplankton complex	Bacillariophyta
3	Q	22	89687	2286	Semibalanus balanoides	Bacillariophyta
3	Q	22	69731	2286	Lottia	Bacillariophyta
3	Q	22	97774	2286	Paguridae	Bacillariophyta
3	Q	22	92283	2286	Sphaeromatidae	Bacillariophyta
3	Q	22	san102	2286	Zooplankton complex	Bacillariophyta
3	Q	22	79452	2286	Mytilus	Bacillariophyta
3	Q	22	89609	2286	Balanus glandula	Bacillariophyta
3	Q	22	san102	601	Zooplankton complex	Cyanophycota
3	Q	22	70395	601	Littorina	Cyanophycota
3	Q	22	san267	601	Phytoplankton complex	Cyanophycota
3	Q	22	69731	601	Lottia	Cyanophycota
3	Q	22	97774	69731	Paguridae	Lottia
3	Q	22	san102	70395	Zooplankton complex	Littorina
3	Q	22	97774	79452	Paguridae	Mytilus
3	Q	22	san102	79452	Zooplankton complex	Mytilus
3	Q	22	san102	89592	Zooplankton complex	Chthamalus dalli
3	Q	22	69731	89592	Lottia	Chthamalus dalli
3	Q	22	san102	89609	Zooplankton complex	Balanus glandula
3	Q	22	69731	89609	Lottia	Balanus glandula
3	Q	22	san102	92283	Zooplankton complex	Sphaeromatidae
3	Q	22	97774	97774	Paguridae	Paguridae
3	Q	22	san102	97774	Zooplankton complex	Paguridae
3	Q	22	san267	san102	Phytoplankton complex	Zooplankton complex
3	Q	22	70395	san102	Littorina	Zooplankton complex
3	Q	22	89687	san102	Semibalanus balanoides	Zooplankton complex
3	Q	22	89609	san102	Balanus glandula	Zooplankton complex
3	Q	22	97774	san102	Paguridae	Zooplankton complex
3	Q	22	san102	san102	Zooplankton complex	Zooplankton complex
3	Q	22	79452	san102	Mytilus	Zooplankton complex
3	Q	22	89592	san102	Chthamalus dalli	Zooplankton complex
3	Q	22	70395	san21	Littorina	Neorhodomela
3	Q	22	79452	san266	Mytilus	Detritus complex
3	Q	22	89592	san266	Chthamalus dalli	Detritus complex
3	Q	22	92283	san266	Sphaeromatidae	Detritus complex
3	Q	22	san102	san266	Zooplankton complex	Detritus complex
3	Q	22	89609	san266	Balanus glandula	Detritus complex
3	Q	22	70395	san266	Littorina	Detritus complex
3	Q	22	97774	san266	Paguridae	Detritus complex
3	Q	22	89687	san266	Semibalanus balanoides	Detritus complex
3	Q	22	79452	san267	Mytilus	Phytoplankton complex
3	Q	22	89592	san267	Chthamalus dalli	Phytoplankton complex
3	Q	22	92283	san267	Sphaeromatidae	Phytoplankton complex
3	Q	22	san102	san267	Zooplankton complex	Phytoplankton complex
3	Q	22	89609	san267	Balanus glandula	Phytoplankton complex
3	Q	22	97774	san267	Paguridae	Phytoplankton complex
3	Q	22	89687	san267	Semibalanus balanoides	Phytoplankton complex
3	Q	22	san267	san267	Phytoplankton complex	Phytoplankton complex
3	Q	22	69731	san267	Lottia	Phytoplankton complex
3	Q	22	70395	san267	Littorina	Phytoplankton complex
3	Q	22	568350	san267	Tectura persona	Phytoplankton complex
3	Q	22	69731	san272	Lottia	Biofilm complex
3	Q	22	70395	san272	Littorina	Biofilm complex
3	Q	22	568350	san272	Tectura persona	Biofilm complex
3	Q	22	san102	san272	Zooplankton complex	Biofilm complex
4	Q	22	93294	11334	Amphipoda	Fucus
4	Q	22	70395	11334	Littorina	Fucus
4	Q	22	69731	11334	Lottia	Fucus
4	Q	22	san102	202421	Zooplankton complex	Bacteria
4	Q	22	93294	202421	Amphipoda	Bacteria
4	Q	22	san267	202421	Phytoplankton complex	Bacteria
4	Q	22	568350	2286	Tectura persona	Bacillariophyta
4	Q	22	89688	2286	Semibalanus cariosus	Bacillariophyta
4	Q	22	san267	2286	Phytoplankton complex	Bacillariophyta
4	Q	22	san102	2286	Zooplankton complex	Bacillariophyta
4	Q	22	69731	2286	Lottia	Bacillariophyta
4	Q	22	79452	2286	Mytilus	Bacillariophyta
4	Q	22	70395	2286	Littorina	Bacillariophyta
4	Q	22	89609	2286	Balanus glandula	Bacillariophyta
4	Q	22	93294	2286	Amphipoda	Bacillariophyta
4	Q	22	93294	57411	Amphipoda	Nemertea
4	Q	22	89688	57411	Semibalanus cariosus	Nemertea
4	Q	22	57411	57411	Nemertea	Nemertea
4	Q	22	san102	57411	Zooplankton complex	Nemertea
4	Q	22	san102	601	Zooplankton complex	Cyanophycota
4	Q	22	93294	601	Amphipoda	Cyanophycota
4	Q	22	69731	601	Lottia	Cyanophycota
4	Q	22	70395	601	Littorina	Cyanophycota
4	Q	22	san267	601	Phytoplankton complex	Cyanophycota
4	Q	22	57411	69731	Nemertea	Lottia
4	Q	22	san102	70395	Zooplankton complex	Littorina
4	Q	22	57411	70395	Nemertea	Littorina
4	Q	22	89688	79452	Semibalanus cariosus	Mytilus
4	Q	22	san102	79452	Zooplankton complex	Mytilus
4	Q	22	69731	89592	Lottia	Chthamalus dalli
4	Q	22	57411	89592	Nemertea	Chthamalus dalli
4	Q	22	san102	89592	Zooplankton complex	Chthamalus dalli
4	Q	22	57411	89609	Nemertea	Balanus glandula
4	Q	22	69731	89609	Lottia	Balanus glandula
4	Q	22	san102	89609	Zooplankton complex	Balanus glandula
4	Q	22	69731	89688	Lottia	Semibalanus cariosus
4	Q	22	57411	89688	Nemertea	Semibalanus cariosus
4	Q	22	san102	93294	Zooplankton complex	Amphipoda
4	Q	22	93294	93294	Amphipoda	Amphipoda
4	Q	22	57411	93294	Nemertea	Amphipoda
4	Q	22	79452	san102	Mytilus	Zooplankton complex
4	Q	22	89688	san102	Semibalanus cariosus	Zooplankton complex
4	Q	22	san102	san102	Zooplankton complex	Zooplankton complex
4	Q	22	57411	san102	Nemertea	Zooplankton complex
4	Q	22	san267	san102	Phytoplankton complex	Zooplankton complex
4	Q	22	70395	san102	Littorina	Zooplankton complex
4	Q	22	89592	san102	Chthamalus dalli	Zooplankton complex
4	Q	22	93294	san102	Amphipoda	Zooplankton complex
4	Q	22	89609	san102	Balanus glandula	Zooplankton complex
4	Q	22	69731	san252	Lottia	Brown crust complex
4	Q	22	70395	san252	Littorina	Brown crust complex
4	Q	22	89609	san266	Balanus glandula	Detritus complex
4	Q	22	79452	san266	Mytilus	Detritus complex
4	Q	22	89592	san266	Chthamalus dalli	Detritus complex
4	Q	22	70395	san266	Littorina	Detritus complex
4	Q	22	san102	san266	Zooplankton complex	Detritus complex
4	Q	22	89688	san266	Semibalanus cariosus	Detritus complex
4	Q	22	93294	san266	Amphipoda	Detritus complex
4	Q	22	79452	san267	Mytilus	Phytoplankton complex
4	Q	22	93294	san267	Amphipoda	Phytoplankton complex
4	Q	22	568350	san267	Tectura persona	Phytoplankton complex
4	Q	22	89609	san267	Balanus glandula	Phytoplankton complex
4	Q	22	89688	san267	Semibalanus cariosus	Phytoplankton complex
4	Q	22	69731	san267	Lottia	Phytoplankton complex
4	Q	22	89592	san267	Chthamalus dalli	Phytoplankton complex
4	Q	22	70395	san267	Littorina	Phytoplankton complex
4	Q	22	san102	san267	Zooplankton complex	Phytoplankton complex
4	Q	22	san267	san267	Phytoplankton complex	Phytoplankton complex
4	Q	22	70395	san272	Littorina	Biofilm complex
4	Q	22	69731	san272	Lottia	Biofilm complex
4	Q	22	568350	san272	Tectura persona	Biofilm complex
4	Q	22	san102	san272	Zooplankton complex	Biofilm complex
4	Q	22	93294	san272	Amphipoda	Biofilm complex
5	Q	22	70395	11334	Littorina	Fucus
5	Q	22	69731	11334	Lottia	Fucus
5	Q	22	san102	202421	Zooplankton complex	Bacteria
5	Q	22	san267	202421	Phytoplankton complex	Bacteria
5	Q	22	san102	2286	Zooplankton complex	Bacillariophyta
5	Q	22	79452	2286	Mytilus	Bacillariophyta
5	Q	22	san267	2286	Phytoplankton complex	Bacillariophyta
5	Q	22	568350	2286	Tectura persona	Bacillariophyta
5	Q	22	69731	2286	Lottia	Bacillariophyta
5	Q	22	70395	2286	Littorina	Bacillariophyta
5	Q	22	89609	2286	Balanus glandula	Bacillariophyta
5	Q	22	70395	601	Littorina	Cyanophycota
5	Q	22	san102	601	Zooplankton complex	Cyanophycota
5	Q	22	san267	601	Phytoplankton complex	Cyanophycota
5	Q	22	69731	601	Lottia	Cyanophycota
5	Q	22	san102	70395	Zooplankton complex	Littorina
5	Q	22	san102	79452	Zooplankton complex	Mytilus
5	Q	22	san102	89592	Zooplankton complex	Chthamalus dalli
5	Q	22	69731	89592	Lottia	Chthamalus dalli
5	Q	22	san102	89609	Zooplankton complex	Balanus glandula
5	Q	22	69731	89609	Lottia	Balanus glandula
5	Q	22	70395	san102	Littorina	Zooplankton complex
5	Q	22	89609	san102	Balanus glandula	Zooplankton complex
5	Q	22	79452	san102	Mytilus	Zooplankton complex
5	Q	22	89592	san102	Chthamalus dalli	Zooplankton complex
5	Q	22	san267	san102	Phytoplankton complex	Zooplankton complex
5	Q	22	san102	san102	Zooplankton complex	Zooplankton complex
5	Q	22	82770	san266	Prostigmata	Detritus complex
5	Q	22	70395	san266	Littorina	Detritus complex
5	Q	22	san102	san266	Zooplankton complex	Detritus complex
5	Q	22	89592	san266	Chthamalus dalli	Detritus complex
5	Q	22	89609	san266	Balanus glandula	Detritus complex
5	Q	22	79452	san266	Mytilus	Detritus complex
5	Q	22	568350	san267	Tectura persona	Phytoplankton complex
5	Q	22	san267	san267	Phytoplankton complex	Phytoplankton complex
5	Q	22	69731	san267	Lottia	Phytoplankton complex
5	Q	22	san102	san267	Zooplankton complex	Phytoplankton complex
5	Q	22	89609	san267	Balanus glandula	Phytoplankton complex
5	Q	22	70395	san267	Littorina	Phytoplankton complex
5	Q	22	89592	san267	Chthamalus dalli	Phytoplankton complex
5	Q	22	79452	san267	Mytilus	Phytoplankton complex
5	Q	22	70395	san272	Littorina	Biofilm complex
5	Q	22	san102	san272	Zooplankton complex	Biofilm complex
5	Q	22	568350	san272	Tectura persona	Biofilm complex
5	Q	22	69731	san272	Lottia	Biofilm complex
6	Q	22	69731	11334	Lottia	Fucus
6	Q	22	70395	11334	Littorina	Fucus
6	Q	22	san102	202421	Zooplankton complex	Bacteria
6	Q	22	san267	202421	Phytoplankton complex	Bacteria
6	Q	22	568350	2286	Tectura persona	Bacillariophyta
6	Q	22	san102	2286	Zooplankton complex	Bacillariophyta
6	Q	22	89609	2286	Balanus glandula	Bacillariophyta
6	Q	22	70395	2286	Littorina	Bacillariophyta
6	Q	22	69731	2286	Lottia	Bacillariophyta
6	Q	22	89688	2286	Semibalanus cariosus	Bacillariophyta
6	Q	22	79452	2286	Mytilus	Bacillariophyta
6	Q	22	san267	2286	Phytoplankton complex	Bacillariophyta
6	Q	22	san267	601	Phytoplankton complex	Cyanophycota
6	Q	22	69731	601	Lottia	Cyanophycota
6	Q	22	70395	601	Littorina	Cyanophycota
6	Q	22	san102	601	Zooplankton complex	Cyanophycota
6	Q	22	san102	70395	Zooplankton complex	Littorina
6	Q	22	89688	79452	Semibalanus cariosus	Mytilus
6	Q	22	san102	79452	Zooplankton complex	Mytilus
6	Q	22	69731	89592	Lottia	Chthamalus dalli
6	Q	22	san102	89592	Zooplankton complex	Chthamalus dalli
6	Q	22	69731	89609	Lottia	Balanus glandula
6	Q	22	san102	89609	Zooplankton complex	Balanus glandula
6	Q	22	69731	89688	Lottia	Semibalanus cariosus
6	Q	22	70395	san102	Littorina	Zooplankton complex
6	Q	22	79452	san102	Mytilus	Zooplankton complex
6	Q	22	san267	san102	Phytoplankton complex	Zooplankton complex
6	Q	22	89688	san102	Semibalanus cariosus	Zooplankton complex
6	Q	22	89592	san102	Chthamalus dalli	Zooplankton complex
6	Q	22	89609	san102	Balanus glandula	Zooplankton complex
6	Q	22	san102	san102	Zooplankton complex	Zooplankton complex
6	Q	22	89609	san266	Balanus glandula	Detritus complex
6	Q	22	89592	san266	Chthamalus dalli	Detritus complex
6	Q	22	89688	san266	Semibalanus cariosus	Detritus complex
6	Q	22	70395	san266	Littorina	Detritus complex
6	Q	22	san102	san266	Zooplankton complex	Detritus complex
6	Q	22	79452	san266	Mytilus	Detritus complex
6	Q	22	69731	san267	Lottia	Phytoplankton complex
6	Q	22	70395	san267	Littorina	Phytoplankton complex
6	Q	22	89688	san267	Semibalanus cariosus	Phytoplankton complex
6	Q	22	san102	san267	Zooplankton complex	Phytoplankton complex
6	Q	22	89592	san267	Chthamalus dalli	Phytoplankton complex
6	Q	22	79452	san267	Mytilus	Phytoplankton complex
6	Q	22	89609	san267	Balanus glandula	Phytoplankton complex
6	Q	22	san267	san267	Phytoplankton complex	Phytoplankton complex
6	Q	22	568350	san267	Tectura persona	Phytoplankton complex
6	Q	22	568350	san272	Tectura persona	Biofilm complex
6	Q	22	69731	san272	Lottia	Biofilm complex
6	Q	22	70395	san272	Littorina	Biofilm complex
6	Q	22	san102	san272	Zooplankton complex	Biofilm complex
7	Q	22	69731	11334	Lottia	Fucus
7	Q	22	70395	11334	Littorina	Fucus
7	Q	22	san267	202421	Phytoplankton complex	Bacteria
7	Q	22	san102	202421	Zooplankton complex	Bacteria
7	Q	22	89688	2286	Semibalanus cariosus	Bacillariophyta
7	Q	22	89609	2286	Balanus glandula	Bacillariophyta
7	Q	22	568350	2286	Tectura persona	Bacillariophyta
7	Q	22	69731	2286	Lottia	Bacillariophyta
7	Q	22	san267	2286	Phytoplankton complex	Bacillariophyta
7	Q	22	70395	2286	Littorina	Bacillariophyta
7	Q	22	san102	2286	Zooplankton complex	Bacillariophyta
7	Q	22	san267	601	Phytoplankton complex	Cyanophycota
7	Q	22	69731	601	Lottia	Cyanophycota
7	Q	22	san102	601	Zooplankton complex	Cyanophycota
7	Q	22	70395	601	Littorina	Cyanophycota
7	Q	22	san102	70395	Zooplankton complex	Littorina
7	Q	22	san102	89592	Zooplankton complex	Chthamalus dalli
7	Q	22	69731	89592	Lottia	Chthamalus dalli
7	Q	22	san102	89609	Zooplankton complex	Balanus glandula
7	Q	22	69731	89609	Lottia	Balanus glandula
7	Q	22	69731	89688	Lottia	Semibalanus cariosus
7	Q	22	89592	san102	Chthamalus dalli	Zooplankton complex
7	Q	22	70395	san102	Littorina	Zooplankton complex
7	Q	22	san102	san102	Zooplankton complex	Zooplankton complex
7	Q	22	89609	san102	Balanus glandula	Zooplankton complex
7	Q	22	89688	san102	Semibalanus cariosus	Zooplankton complex
7	Q	22	san267	san102	Phytoplankton complex	Zooplankton complex
7	Q	22	70395	san252	Littorina	Brown crust complex
7	Q	22	69731	san252	Lottia	Brown crust complex
7	Q	22	89592	san266	Chthamalus dalli	Detritus complex
7	Q	22	san102	san266	Zooplankton complex	Detritus complex
7	Q	22	89688	san266	Semibalanus cariosus	Detritus complex
7	Q	22	89609	san266	Balanus glandula	Detritus complex
7	Q	22	70395	san266	Littorina	Detritus complex
7	Q	22	568350	san267	Tectura persona	Phytoplankton complex
7	Q	22	69731	san267	Lottia	Phytoplankton complex
7	Q	22	san267	san267	Phytoplankton complex	Phytoplankton complex
7	Q	22	70395	san267	Littorina	Phytoplankton complex
7	Q	22	89688	san267	Semibalanus cariosus	Phytoplankton complex
7	Q	22	89592	san267	Chthamalus dalli	Phytoplankton complex
7	Q	22	89609	san267	Balanus glandula	Phytoplankton complex
7	Q	22	san102	san267	Zooplankton complex	Phytoplankton complex
7	Q	22	69731	san272	Lottia	Biofilm complex
7	Q	22	568350	san272	Tectura persona	Biofilm complex
7	Q	22	70395	san272	Littorina	Biofilm complex
7	Q	22	san102	san272	Zooplankton complex	Biofilm complex
8	Q	22	70395	11334	Littorina	Fucus
8	Q	22	san267	202421	Phytoplankton complex	Bacteria
8	Q	22	san102	202421	Zooplankton complex	Bacteria
8	Q	22	70395	2286	Littorina	Bacillariophyta
8	Q	22	89609	2286	Balanus glandula	Bacillariophyta
8	Q	22	san267	2286	Phytoplankton complex	Bacillariophyta
8	Q	22	san102	2286	Zooplankton complex	Bacillariophyta
8	Q	22	70395	601	Littorina	Cyanophycota
8	Q	22	san102	601	Zooplankton complex	Cyanophycota
8	Q	22	san267	601	Phytoplankton complex	Cyanophycota
8	Q	22	san102	70395	Zooplankton complex	Littorina
8	Q	22	san102	89592	Zooplankton complex	Chthamalus dalli
8	Q	22	san102	89609	Zooplankton complex	Balanus glandula
8	Q	22	san102	san102	Zooplankton complex	Zooplankton complex
8	Q	22	70395	san102	Littorina	Zooplankton complex
8	Q	22	89609	san102	Balanus glandula	Zooplankton complex
8	Q	22	san267	san102	Phytoplankton complex	Zooplankton complex
8	Q	22	89592	san102	Chthamalus dalli	Zooplankton complex
8	Q	22	70395	san266	Littorina	Detritus complex
8	Q	22	89609	san266	Balanus glandula	Detritus complex
8	Q	22	san102	san266	Zooplankton complex	Detritus complex
8	Q	22	89592	san266	Chthamalus dalli	Detritus complex
8	Q	22	89592	san267	Chthamalus dalli	Phytoplankton complex
8	Q	22	70395	san267	Littorina	Phytoplankton complex
8	Q	22	san102	san267	Zooplankton complex	Phytoplankton complex
8	Q	22	89609	san267	Balanus glandula	Phytoplankton complex
8	Q	22	san267	san267	Phytoplankton complex	Phytoplankton complex
8	Q	22	70395	san272	Littorina	Biofilm complex
8	Q	22	san102	san272	Zooplankton complex	Biofilm complex
19	T	23	93294	10824	Amphipoda	Pilayella littoralis
19	T	23	78979	11289	Katharina tunicata	Alaria
19	T	23	93294	11289	Amphipoda	Alaria
19	T	23	78979	11334	Katharina tunicata	Fucus
19	T	23	69731	11334	Lottia	Fucus
19	T	23	93294	11334	Amphipoda	Fucus
19	T	23	70395	11334	Littorina	Fucus
19	T	23	78979	11540	Katharina tunicata	Porphyra
19	T	23	93294	11540	Amphipoda	Porphyra
19	T	23	70395	11540	Littorina	Porphyra
19	T	23	93294	12322	Amphipoda	Corallina
19	T	23	78979	12322	Katharina tunicata	Corallina
19	T	23	70395	13440	Littorina	Polysiphonia
19	T	23	78979	13440	Katharina tunicata	Polysiphonia
19	T	23	93294	13440	Amphipoda	Polysiphonia
19	T	23	78979	13583	Katharina tunicata	Odonthalia
19	T	23	93294	13583	Amphipoda	Odonthalia
19	T	23	70395	13583	Littorina	Odonthalia
19	T	23	97774	13583	Paguridae	Odonthalia
19	T	23	78979	14050	Katharina tunicata	Verrucaria
19	T	23	70395	14050	Littorina	Verrucaria
19	T	23	97774	155471	Paguridae	Gymnolaemata
19	T	23	san102	155471	Zooplankton complex	Gymnolaemata
19	T	23	78979	155471	Katharina tunicata	Gymnolaemata
19	T	23	157225	157225	Leptasterias	Leptasterias
19	T	23	48396	202421	Halichondria panicea	Bacteria
19	T	23	48739	202421	Hydrozoa	Bacteria
19	T	23	155471	202421	Gymnolaemata	Bacteria
19	T	23	san267	202421	Phytoplankton complex	Bacteria
19	T	23	san102	202421	Zooplankton complex	Bacteria
19	T	23	93294	202421	Amphipoda	Bacteria
19	T	23	155471	2286	Gymnolaemata	Bacillariophyta
19	T	23	89688	2286	Semibalanus cariosus	Bacillariophyta
19	T	23	69731	2286	Lottia	Bacillariophyta
19	T	23	568350	2286	Tectura persona	Bacillariophyta
19	T	23	89609	2286	Balanus glandula	Bacillariophyta
19	T	23	78979	2286	Katharina tunicata	Bacillariophyta
19	T	23	93294	2286	Amphipoda	Bacillariophyta
19	T	23	san267	2286	Phytoplankton complex	Bacillariophyta
19	T	23	656266	2286	Balanus nubilus	Bacillariophyta
19	T	23	48739	2286	Hydrozoa	Bacillariophyta
19	T	23	79452	2286	Mytilus	Bacillariophyta
19	T	23	89687	2286	Semibalanus balanoides	Bacillariophyta
19	T	23	san102	2286	Zooplankton complex	Bacillariophyta
19	T	23	97774	2286	Paguridae	Bacillariophyta
19	T	23	70395	2286	Littorina	Bacillariophyta
19	T	23	78979	48396	Katharina tunicata	Halichondria panicea
19	T	23	san102	48739	Zooplankton complex	Hydrozoa
19	T	23	97774	48739	Paguridae	Hydrozoa
19	T	23	78979	48739	Katharina tunicata	Hydrozoa
19	T	23	48739	48739	Hydrozoa	Hydrozoa
19	T	23	93294	57411	Amphipoda	Nemertea
19	T	23	89688	57411	Semibalanus cariosus	Nemertea
19	T	23	48739	57411	Hydrozoa	Nemertea
19	T	23	57411	57411	Nemertea	Nemertea
19	T	23	san102	57411	Zooplankton complex	Nemertea
19	T	23	san102	601	Zooplankton complex	Cyanophycota
19	T	23	93294	601	Amphipoda	Cyanophycota
19	T	23	san267	601	Phytoplankton complex	Cyanophycota
19	T	23	70395	601	Littorina	Cyanophycota
19	T	23	69731	601	Lottia	Cyanophycota
19	T	23	78979	601	Katharina tunicata	Cyanophycota
19	T	23	93294	6501	Amphipoda	Ulvaceae
19	T	23	70395	6501	Littorina	Ulvaceae
19	T	23	79452	6501	Mytilus	Ulvaceae
19	T	23	78979	6501	Katharina tunicata	Ulvaceae
19	T	23	69731	6720	Lottia	Acrosiphoniaceae
19	T	23	93294	6720	Amphipoda	Acrosiphoniaceae
19	T	23	78979	6720	Katharina tunicata	Acrosiphoniaceae
19	T	23	70395	6720	Littorina	Acrosiphoniaceae
19	T	23	157225	69731	Leptasterias	Lottia
19	T	23	57411	69731	Nemertea	Lottia
19	T	23	73296	69731	Nucella lima	Lottia
19	T	23	97774	69731	Paguridae	Lottia
19	T	23	57411	70395	Nemertea	Littorina
19	T	23	157225	70395	Leptasterias	Littorina
19	T	23	73296	70395	Nucella lima	Littorina
19	T	23	san102	70395	Zooplankton complex	Littorina
19	T	23	157225	78979	Leptasterias	Katharina tunicata
19	T	23	157225	79452	Leptasterias	Mytilus
19	T	23	89688	79452	Semibalanus cariosus	Mytilus
19	T	23	73296	79452	Nucella lima	Mytilus
19	T	23	san102	79452	Zooplankton complex	Mytilus
19	T	23	97774	79452	Paguridae	Mytilus
19	T	23	78979	89592	Katharina tunicata	Chthamalus dalli
19	T	23	san102	89592	Zooplankton complex	Chthamalus dalli
19	T	23	69731	89592	Lottia	Chthamalus dalli
19	T	23	157225	89592	Leptasterias	Chthamalus dalli
19	T	23	57411	89592	Nemertea	Chthamalus dalli
19	T	23	157225	89609	Leptasterias	Balanus glandula
19	T	23	69731	89609	Lottia	Balanus glandula
19	T	23	73296	89609	Nucella lima	Balanus glandula
19	T	23	57411	89609	Nemertea	Balanus glandula
19	T	23	san102	89609	Zooplankton complex	Balanus glandula
19	T	23	73296	89687	Nucella lima	Semibalanus balanoides
19	T	23	57411	89688	Nemertea	Semibalanus cariosus
19	T	23	73296	89688	Nucella lima	Semibalanus cariosus
19	T	23	69731	89688	Lottia	Semibalanus cariosus
19	T	23	157225	89688	Leptasterias	Semibalanus cariosus
19	T	23	57411	93294	Nemertea	Amphipoda
19	T	23	48739	93294	Hydrozoa	Amphipoda
19	T	23	93294	93294	Amphipoda	Amphipoda
19	T	23	san102	93294	Zooplankton complex	Amphipoda
19	T	23	52562	93294	Epiactis	Amphipoda
19	T	23	san102	97774	Zooplankton complex	Paguridae
19	T	23	157225	97774	Leptasterias	Paguridae
19	T	23	97774	97774	Paguridae	Paguridae
19	T	23	79452	san102	Mytilus	Zooplankton complex
19	T	23	97774	san102	Paguridae	Zooplankton complex
19	T	23	57411	san102	Nemertea	Zooplankton complex
19	T	23	155471	san102	Gymnolaemata	Zooplankton complex
19	T	23	68076	san102	Sabellidae	Zooplankton complex
19	T	23	78979	san102	Katharina tunicata	Zooplankton complex
19	T	23	89592	san102	Chthamalus dalli	Zooplankton complex
19	T	23	san267	san102	Phytoplankton complex	Zooplankton complex
19	T	23	89688	san102	Semibalanus cariosus	Zooplankton complex
19	T	23	89609	san102	Balanus glandula	Zooplankton complex
19	T	23	san102	san102	Zooplankton complex	Zooplankton complex
19	T	23	656266	san102	Balanus nubilus	Zooplankton complex
19	T	23	48396	san102	Halichondria panicea	Zooplankton complex
19	T	23	93294	san102	Amphipoda	Zooplankton complex
19	T	23	48739	san102	Hydrozoa	Zooplankton complex
19	T	23	70395	san102	Littorina	Zooplankton complex
19	T	23	89687	san102	Semibalanus balanoides	Zooplankton complex
19	T	23	78979	san21	Katharina tunicata	Neorhodomela
19	T	23	93294	san21	Amphipoda	Neorhodomela
19	T	23	70395	san21	Littorina	Neorhodomela
19	T	23	78979	san252	Katharina tunicata	Brown crust complex
19	T	23	70395	san252	Littorina	Brown crust complex
19	T	23	69731	san252	Lottia	Brown crust complex
19	T	23	70395	san262	Littorina	Crustose coralline algae complex
19	T	23	69731	san262	Lottia	Crustose coralline algae complex
19	T	23	78979	san262	Katharina tunicata	Crustose coralline algae complex
19	T	23	93294	san266	Amphipoda	Detritus complex
19	T	23	68076	san266	Sabellidae	Detritus complex
19	T	23	89592	san266	Chthamalus dalli	Detritus complex
19	T	23	89688	san266	Semibalanus cariosus	Detritus complex
19	T	23	97774	san266	Paguridae	Detritus complex
19	T	23	48396	san266	Halichondria panicea	Detritus complex
19	T	23	89687	san266	Semibalanus balanoides	Detritus complex
19	T	23	70395	san266	Littorina	Detritus complex
19	T	23	48739	san266	Hydrozoa	Detritus complex
19	T	23	656266	san266	Balanus nubilus	Detritus complex
19	T	23	52562	san266	Epiactis	Detritus complex
19	T	23	82770	san266	Prostigmata	Detritus complex
19	T	23	san102	san266	Zooplankton complex	Detritus complex
19	T	23	89609	san266	Balanus glandula	Detritus complex
19	T	23	79452	san266	Mytilus	Detritus complex
19	T	23	155471	san267	Gymnolaemata	Phytoplankton complex
19	T	23	69731	san267	Lottia	Phytoplankton complex
19	T	23	89687	san267	Semibalanus balanoides	Phytoplankton complex
19	T	23	68076	san267	Sabellidae	Phytoplankton complex
19	T	23	568350	san267	Tectura persona	Phytoplankton complex
19	T	23	48396	san267	Halichondria panicea	Phytoplankton complex
19	T	23	89609	san267	Balanus glandula	Phytoplankton complex
19	T	23	97774	san267	Paguridae	Phytoplankton complex
19	T	23	san267	san267	Phytoplankton complex	Phytoplankton complex
19	T	23	89688	san267	Semibalanus cariosus	Phytoplankton complex
19	T	23	48739	san267	Hydrozoa	Phytoplankton complex
19	T	23	93294	san267	Amphipoda	Phytoplankton complex
19	T	23	89592	san267	Chthamalus dalli	Phytoplankton complex
19	T	23	656266	san267	Balanus nubilus	Phytoplankton complex
19	T	23	78979	san267	Katharina tunicata	Phytoplankton complex
19	T	23	79452	san267	Mytilus	Phytoplankton complex
19	T	23	70395	san267	Littorina	Phytoplankton complex
19	T	23	san102	san267	Zooplankton complex	Phytoplankton complex
19	T	23	93294	san272	Amphipoda	Biofilm complex
19	T	23	78979	san272	Katharina tunicata	Biofilm complex
19	T	23	568350	san272	Tectura persona	Biofilm complex
19	T	23	san102	san272	Zooplankton complex	Biofilm complex
19	T	23	69731	san272	Lottia	Biofilm complex
19	T	23	70395	san272	Littorina	Biofilm complex
11	Q	23	93294	12322	Amphipoda	Corallina
11	Q	23	78897	12322	Tonicella	Corallina
11	Q	23	69794	12322	Trochidae	Corallina
11	Q	23	78979	12322	Katharina tunicata	Corallina
11	Q	23	69662	12322	Acmaea mitra	Corallina
11	Q	23	97774	13583	Paguridae	Odonthalia
11	Q	23	78979	13583	Katharina tunicata	Odonthalia
11	Q	23	65870	13583	Nereididae	Odonthalia
11	Q	23	93294	13583	Amphipoda	Odonthalia
11	Q	23	san102	202421	Zooplankton complex	Bacteria
11	Q	23	san267	202421	Phytoplankton complex	Bacteria
11	Q	23	93294	202421	Amphipoda	Bacteria
11	Q	23	san102	2286	Zooplankton complex	Bacillariophyta
11	Q	23	65870	2286	Nereididae	Bacillariophyta
11	Q	23	93294	2286	Amphipoda	Bacillariophyta
11	Q	23	69794	2286	Trochidae	Bacillariophyta
11	Q	23	69731	2286	Lottia	Bacillariophyta
11	Q	23	97774	2286	Paguridae	Bacillariophyta
11	Q	23	656266	2286	Balanus nubilus	Bacillariophyta
11	Q	23	78979	2286	Katharina tunicata	Bacillariophyta
11	Q	23	san267	2286	Phytoplankton complex	Bacillariophyta
11	Q	23	78897	2286	Tonicella	Bacillariophyta
11	Q	23	95392	2286	Caprella	Bacillariophyta
11	Q	23	san102	601	Zooplankton complex	Cyanophycota
11	Q	23	93294	601	Amphipoda	Cyanophycota
11	Q	23	69731	601	Lottia	Cyanophycota
11	Q	23	78979	601	Katharina tunicata	Cyanophycota
11	Q	23	san267	601	Phytoplankton complex	Cyanophycota
11	Q	23	65870	65870	Nereididae	Nereididae
11	Q	23	72600	68076	Trichotropis cancellata	Sabellidae
11	Q	23	73294	69731	Nucella lamellosa	Lottia
11	Q	23	97774	69731	Paguridae	Lottia
11	Q	23	73294	72600	Nucella lamellosa	Trichotropis cancellata
11	Q	23	97774	73294	Paguridae	Nucella lamellosa
11	Q	23	52562	93294	Epiactis	Amphipoda
11	Q	23	san102	93294	Zooplankton complex	Amphipoda
11	Q	23	65870	93294	Nereididae	Amphipoda
11	Q	23	93294	93294	Amphipoda	Amphipoda
11	Q	23	52562	95392	Epiactis	Caprella
11	Q	23	san102	97774	Zooplankton complex	Paguridae
11	Q	23	97774	97774	Paguridae	Paguridae
11	Q	23	72600	san102	Trichotropis cancellata	Zooplankton complex
11	Q	23	656266	san102	Balanus nubilus	Zooplankton complex
11	Q	23	97774	san102	Paguridae	Zooplankton complex
11	Q	23	78979	san102	Katharina tunicata	Zooplankton complex
11	Q	23	93294	san102	Amphipoda	Zooplankton complex
11	Q	23	65870	san102	Nereididae	Zooplankton complex
11	Q	23	san102	san102	Zooplankton complex	Zooplankton complex
11	Q	23	95392	san102	Caprella	Zooplankton complex
11	Q	23	san267	san102	Phytoplankton complex	Zooplankton complex
11	Q	23	81910	san102	Entodesma	Zooplankton complex
11	Q	23	68076	san102	Sabellidae	Zooplankton complex
11	Q	23	78979	san21	Katharina tunicata	Neorhodomela
11	Q	23	93294	san21	Amphipoda	Neorhodomela
11	Q	23	69731	san252	Lottia	Brown crust complex
11	Q	23	69794	san252	Trochidae	Brown crust complex
11	Q	23	78979	san252	Katharina tunicata	Brown crust complex
11	Q	23	69731	san262	Lottia	Crustose coralline algae complex
11	Q	23	78897	san262	Tonicella	Crustose coralline algae complex
11	Q	23	69662	san262	Acmaea mitra	Crustose coralline algae complex
11	Q	23	69794	san262	Trochidae	Crustose coralline algae complex
11	Q	23	78979	san262	Katharina tunicata	Crustose coralline algae complex
11	Q	23	52562	san266	Epiactis	Detritus complex
11	Q	23	68076	san266	Sabellidae	Detritus complex
11	Q	23	656266	san266	Balanus nubilus	Detritus complex
11	Q	23	95392	san266	Caprella	Detritus complex
11	Q	23	97774	san266	Paguridae	Detritus complex
11	Q	23	72600	san266	Trichotropis cancellata	Detritus complex
11	Q	23	93294	san266	Amphipoda	Detritus complex
11	Q	23	65870	san266	Nereididae	Detritus complex
11	Q	23	san102	san266	Zooplankton complex	Detritus complex
11	Q	23	81910	san266	Entodesma	Detritus complex
11	Q	23	78979	san267	Katharina tunicata	Phytoplankton complex
11	Q	23	78897	san267	Tonicella	Phytoplankton complex
11	Q	23	68076	san267	Sabellidae	Phytoplankton complex
11	Q	23	69794	san267	Trochidae	Phytoplankton complex
11	Q	23	93294	san267	Amphipoda	Phytoplankton complex
11	Q	23	72600	san267	Trichotropis cancellata	Phytoplankton complex
11	Q	23	san267	san267	Phytoplankton complex	Phytoplankton complex
11	Q	23	81910	san267	Entodesma	Phytoplankton complex
11	Q	23	95392	san267	Caprella	Phytoplankton complex
11	Q	23	656266	san267	Balanus nubilus	Phytoplankton complex
11	Q	23	97774	san267	Paguridae	Phytoplankton complex
11	Q	23	65870	san267	Nereididae	Phytoplankton complex
11	Q	23	69731	san267	Lottia	Phytoplankton complex
11	Q	23	san102	san267	Zooplankton complex	Phytoplankton complex
11	Q	23	93294	san272	Amphipoda	Biofilm complex
11	Q	23	san102	san272	Zooplankton complex	Biofilm complex
11	Q	23	69794	san272	Trochidae	Biofilm complex
11	Q	23	78979	san272	Katharina tunicata	Biofilm complex
11	Q	23	95392	san272	Caprella	Biofilm complex
11	Q	23	69731	san272	Lottia	Biofilm complex
11	Q	23	78897	san272	Tonicella	Biofilm complex
11	Q	23	69662	san272	Acmaea mitra	Biofilm complex
10	Q	23	78979	12322	Katharina tunicata	Corallina
10	Q	23	78897	12322	Tonicella	Corallina
10	Q	23	93294	12322	Amphipoda	Corallina
10	Q	23	78979	13583	Katharina tunicata	Odonthalia
10	Q	23	93294	13583	Amphipoda	Odonthalia
10	Q	23	93294	202421	Amphipoda	Bacteria
10	Q	23	san102	202421	Zooplankton complex	Bacteria
10	Q	23	san267	202421	Phytoplankton complex	Bacteria
10	Q	23	568350	2286	Tectura persona	Bacillariophyta
10	Q	23	656266	2286	Balanus nubilus	Bacillariophyta
10	Q	23	69731	2286	Lottia	Bacillariophyta
10	Q	23	93294	2286	Amphipoda	Bacillariophyta
10	Q	23	78979	2286	Katharina tunicata	Bacillariophyta
10	Q	23	78897	2286	Tonicella	Bacillariophyta
10	Q	23	san102	2286	Zooplankton complex	Bacillariophyta
10	Q	23	san267	2286	Phytoplankton complex	Bacillariophyta
10	Q	23	93294	57411	Amphipoda	Nemertea
10	Q	23	57411	57411	Nemertea	Nemertea
10	Q	23	san102	57411	Zooplankton complex	Nemertea
10	Q	23	78979	601	Katharina tunicata	Cyanophycota
10	Q	23	69731	601	Lottia	Cyanophycota
10	Q	23	93294	601	Amphipoda	Cyanophycota
10	Q	23	san102	601	Zooplankton complex	Cyanophycota
10	Q	23	san267	601	Phytoplankton complex	Cyanophycota
10	Q	23	73294	69731	Nucella lamellosa	Lottia
10	Q	23	57411	69731	Nemertea	Lottia
10	Q	23	57411	73294	Nemertea	Nucella lamellosa
10	Q	23	52562	93294	Epiactis	Amphipoda
10	Q	23	57411	93294	Nemertea	Amphipoda
10	Q	23	93294	93294	Amphipoda	Amphipoda
10	Q	23	san102	93294	Zooplankton complex	Amphipoda
10	Q	23	78979	san102	Katharina tunicata	Zooplankton complex
10	Q	23	656266	san102	Balanus nubilus	Zooplankton complex
10	Q	23	san102	san102	Zooplankton complex	Zooplankton complex
10	Q	23	68076	san102	Sabellidae	Zooplankton complex
10	Q	23	57411	san102	Nemertea	Zooplankton complex
10	Q	23	san267	san102	Phytoplankton complex	Zooplankton complex
10	Q	23	93294	san102	Amphipoda	Zooplankton complex
10	Q	23	81910	san102	Entodesma	Zooplankton complex
10	Q	23	78979	san252	Katharina tunicata	Brown crust complex
10	Q	23	69731	san252	Lottia	Brown crust complex
10	Q	23	69731	san262	Lottia	Crustose coralline algae complex
10	Q	23	78979	san262	Katharina tunicata	Crustose coralline algae complex
10	Q	23	78897	san262	Tonicella	Crustose coralline algae complex
10	Q	23	68076	san266	Sabellidae	Detritus complex
10	Q	23	52562	san266	Epiactis	Detritus complex
10	Q	23	81910	san266	Entodesma	Detritus complex
10	Q	23	656266	san266	Balanus nubilus	Detritus complex
10	Q	23	93294	san266	Amphipoda	Detritus complex
10	Q	23	san102	san266	Zooplankton complex	Detritus complex
10	Q	23	568350	san267	Tectura persona	Phytoplankton complex
10	Q	23	san102	san267	Zooplankton complex	Phytoplankton complex
10	Q	23	93294	san267	Amphipoda	Phytoplankton complex
10	Q	23	78897	san267	Tonicella	Phytoplankton complex
10	Q	23	68076	san267	Sabellidae	Phytoplankton complex
10	Q	23	656266	san267	Balanus nubilus	Phytoplankton complex
10	Q	23	69731	san267	Lottia	Phytoplankton complex
10	Q	23	78979	san267	Katharina tunicata	Phytoplankton complex
10	Q	23	san267	san267	Phytoplankton complex	Phytoplankton complex
10	Q	23	81910	san267	Entodesma	Phytoplankton complex
10	Q	23	568350	san272	Tectura persona	Biofilm complex
10	Q	23	69731	san272	Lottia	Biofilm complex
10	Q	23	93294	san272	Amphipoda	Biofilm complex
10	Q	23	san102	san272	Zooplankton complex	Biofilm complex
10	Q	23	78897	san272	Tonicella	Biofilm complex
10	Q	23	78979	san272	Katharina tunicata	Biofilm complex
12	Q	23	78979	11289	Katharina tunicata	Alaria
12	Q	23	69731	11334	Lottia	Fucus
12	Q	23	78979	11334	Katharina tunicata	Fucus
12	Q	23	78979	12322	Katharina tunicata	Corallina
12	Q	23	78979	13440	Katharina tunicata	Polysiphonia
12	Q	23	78979	13583	Katharina tunicata	Odonthalia
12	Q	23	97774	13583	Paguridae	Odonthalia
12	Q	23	78979	155471	Katharina tunicata	Gymnolaemata
12	Q	23	97774	155471	Paguridae	Gymnolaemata
12	Q	23	san102	155471	Zooplankton complex	Gymnolaemata
12	Q	23	155471	202421	Gymnolaemata	Bacteria
12	Q	23	san102	202421	Zooplankton complex	Bacteria
12	Q	23	san267	202421	Phytoplankton complex	Bacteria
12	Q	23	48396	202421	Halichondria panicea	Bacteria
12	Q	23	89688	2286	Semibalanus cariosus	Bacillariophyta
12	Q	23	155471	2286	Gymnolaemata	Bacillariophyta
12	Q	23	69731	2286	Lottia	Bacillariophyta
12	Q	23	656266	2286	Balanus nubilus	Bacillariophyta
12	Q	23	568350	2286	Tectura persona	Bacillariophyta
12	Q	23	97774	2286	Paguridae	Bacillariophyta
12	Q	23	san267	2286	Phytoplankton complex	Bacillariophyta
12	Q	23	san102	2286	Zooplankton complex	Bacillariophyta
12	Q	23	78979	2286	Katharina tunicata	Bacillariophyta
12	Q	23	78979	48396	Katharina tunicata	Halichondria panicea
12	Q	23	san102	57411	Zooplankton complex	Nemertea
12	Q	23	57411	57411	Nemertea	Nemertea
12	Q	23	89688	57411	Semibalanus cariosus	Nemertea
12	Q	23	78979	601	Katharina tunicata	Cyanophycota
12	Q	23	san267	601	Phytoplankton complex	Cyanophycota
12	Q	23	san102	601	Zooplankton complex	Cyanophycota
12	Q	23	69731	601	Lottia	Cyanophycota
12	Q	23	78979	6501	Katharina tunicata	Ulvaceae
12	Q	23	69731	6720	Lottia	Acrosiphoniaceae
12	Q	23	78979	6720	Katharina tunicata	Acrosiphoniaceae
12	Q	23	57411	69731	Nemertea	Lottia
12	Q	23	97774	69731	Paguridae	Lottia
12	Q	23	san102	89592	Zooplankton complex	Chthamalus dalli
12	Q	23	57411	89592	Nemertea	Chthamalus dalli
12	Q	23	78979	89592	Katharina tunicata	Chthamalus dalli
12	Q	23	69731	89592	Lottia	Chthamalus dalli
12	Q	23	57411	89688	Nemertea	Semibalanus cariosus
12	Q	23	69731	89688	Lottia	Semibalanus cariosus
12	Q	23	san102	97774	Zooplankton complex	Paguridae
12	Q	23	97774	97774	Paguridae	Paguridae
12	Q	23	97774	san102	Paguridae	Zooplankton complex
12	Q	23	68076	san102	Sabellidae	Zooplankton complex
12	Q	23	155471	san102	Gymnolaemata	Zooplankton complex
12	Q	23	78979	san102	Katharina tunicata	Zooplankton complex
12	Q	23	89592	san102	Chthamalus dalli	Zooplankton complex
12	Q	23	48396	san102	Halichondria panicea	Zooplankton complex
12	Q	23	san102	san102	Zooplankton complex	Zooplankton complex
12	Q	23	89688	san102	Semibalanus cariosus	Zooplankton complex
12	Q	23	656266	san102	Balanus nubilus	Zooplankton complex
12	Q	23	57411	san102	Nemertea	Zooplankton complex
12	Q	23	san267	san102	Phytoplankton complex	Zooplankton complex
12	Q	23	78979	san252	Katharina tunicata	Brown crust complex
12	Q	23	69731	san252	Lottia	Brown crust complex
12	Q	23	69731	san262	Lottia	Crustose coralline algae complex
12	Q	23	78979	san262	Katharina tunicata	Crustose coralline algae complex
12	Q	23	68076	san266	Sabellidae	Detritus complex
12	Q	23	52562	san266	Epiactis	Detritus complex
12	Q	23	89592	san266	Chthamalus dalli	Detritus complex
12	Q	23	656266	san266	Balanus nubilus	Detritus complex
12	Q	23	82770	san266	Prostigmata	Detritus complex
12	Q	23	san102	san266	Zooplankton complex	Detritus complex
12	Q	23	48396	san266	Halichondria panicea	Detritus complex
12	Q	23	89688	san266	Semibalanus cariosus	Detritus complex
12	Q	23	97774	san266	Paguridae	Detritus complex
12	Q	23	89688	san267	Semibalanus cariosus	Phytoplankton complex
12	Q	23	155471	san267	Gymnolaemata	Phytoplankton complex
12	Q	23	89592	san267	Chthamalus dalli	Phytoplankton complex
12	Q	23	78979	san267	Katharina tunicata	Phytoplankton complex
12	Q	23	97774	san267	Paguridae	Phytoplankton complex
12	Q	23	568350	san267	Tectura persona	Phytoplankton complex
12	Q	23	48396	san267	Halichondria panicea	Phytoplankton complex
12	Q	23	656266	san267	Balanus nubilus	Phytoplankton complex
12	Q	23	san102	san267	Zooplankton complex	Phytoplankton complex
12	Q	23	68076	san267	Sabellidae	Phytoplankton complex
12	Q	23	69731	san267	Lottia	Phytoplankton complex
12	Q	23	san267	san267	Phytoplankton complex	Phytoplankton complex
12	Q	23	san102	san272	Zooplankton complex	Biofilm complex
12	Q	23	69731	san272	Lottia	Biofilm complex
12	Q	23	568350	san272	Tectura persona	Biofilm complex
12	Q	23	78979	san272	Katharina tunicata	Biofilm complex
13	Q	23	78979	11289	Katharina tunicata	Alaria
13	Q	23	78979	12322	Katharina tunicata	Corallina
13	Q	23	78979	13440	Katharina tunicata	Polysiphonia
13	Q	23	78979	13583	Katharina tunicata	Odonthalia
13	Q	23	97774	13583	Paguridae	Odonthalia
13	Q	23	97774	155471	Paguridae	Gymnolaemata
13	Q	23	78979	155471	Katharina tunicata	Gymnolaemata
13	Q	23	san102	155471	Zooplankton complex	Gymnolaemata
13	Q	23	157225	157225	Leptasterias	Leptasterias
13	Q	23	48739	202421	Hydrozoa	Bacteria
13	Q	23	155471	202421	Gymnolaemata	Bacteria
13	Q	23	san267	202421	Phytoplankton complex	Bacteria
13	Q	23	48396	202421	Halichondria panicea	Bacteria
13	Q	23	san102	202421	Zooplankton complex	Bacteria
13	Q	23	155471	2286	Gymnolaemata	Bacillariophyta
13	Q	23	48739	2286	Hydrozoa	Bacillariophyta
13	Q	23	97774	2286	Paguridae	Bacillariophyta
13	Q	23	568350	2286	Tectura persona	Bacillariophyta
13	Q	23	san267	2286	Phytoplankton complex	Bacillariophyta
13	Q	23	san102	2286	Zooplankton complex	Bacillariophyta
13	Q	23	656266	2286	Balanus nubilus	Bacillariophyta
13	Q	23	78979	2286	Katharina tunicata	Bacillariophyta
13	Q	23	79452	2286	Mytilus	Bacillariophyta
13	Q	23	78979	48396	Katharina tunicata	Halichondria panicea
13	Q	23	48739	48739	Hydrozoa	Hydrozoa
13	Q	23	78979	48739	Katharina tunicata	Hydrozoa
13	Q	23	san102	48739	Zooplankton complex	Hydrozoa
13	Q	23	97774	48739	Paguridae	Hydrozoa
13	Q	23	san267	601	Phytoplankton complex	Cyanophycota
13	Q	23	san102	601	Zooplankton complex	Cyanophycota
13	Q	23	78979	601	Katharina tunicata	Cyanophycota
13	Q	23	79452	6501	Mytilus	Ulvaceae
13	Q	23	78979	6501	Katharina tunicata	Ulvaceae
13	Q	23	78979	6720	Katharina tunicata	Acrosiphoniaceae
13	Q	23	157225	78979	Leptasterias	Katharina tunicata
13	Q	23	97774	79452	Paguridae	Mytilus
13	Q	23	157225	79452	Leptasterias	Mytilus
13	Q	23	san102	79452	Zooplankton complex	Mytilus
13	Q	23	san102	89592	Zooplankton complex	Chthamalus dalli
13	Q	23	78979	89592	Katharina tunicata	Chthamalus dalli
13	Q	23	157225	89592	Leptasterias	Chthamalus dalli
13	Q	23	157225	97774	Leptasterias	Paguridae
13	Q	23	san102	97774	Zooplankton complex	Paguridae
13	Q	23	97774	97774	Paguridae	Paguridae
13	Q	23	san102	san102	Zooplankton complex	Zooplankton complex
13	Q	23	48739	san102	Hydrozoa	Zooplankton complex
13	Q	23	78979	san102	Katharina tunicata	Zooplankton complex
13	Q	23	68076	san102	Sabellidae	Zooplankton complex
13	Q	23	79452	san102	Mytilus	Zooplankton complex
13	Q	23	656266	san102	Balanus nubilus	Zooplankton complex
13	Q	23	48396	san102	Halichondria panicea	Zooplankton complex
13	Q	23	97774	san102	Paguridae	Zooplankton complex
13	Q	23	155471	san102	Gymnolaemata	Zooplankton complex
13	Q	23	89592	san102	Chthamalus dalli	Zooplankton complex
13	Q	23	san267	san102	Phytoplankton complex	Zooplankton complex
13	Q	23	78979	san21	Katharina tunicata	Neorhodomela
13	Q	23	78979	san262	Katharina tunicata	Crustose coralline algae complex
13	Q	23	48739	san266	Hydrozoa	Detritus complex
13	Q	23	48396	san266	Halichondria panicea	Detritus complex
13	Q	23	79452	san266	Mytilus	Detritus complex
13	Q	23	san102	san266	Zooplankton complex	Detritus complex
13	Q	23	97774	san266	Paguridae	Detritus complex
13	Q	23	68076	san266	Sabellidae	Detritus complex
13	Q	23	656266	san266	Balanus nubilus	Detritus complex
13	Q	23	89592	san266	Chthamalus dalli	Detritus complex
13	Q	23	48739	san267	Hydrozoa	Phytoplankton complex
13	Q	23	48396	san267	Halichondria panicea	Phytoplankton complex
13	Q	23	78979	san267	Katharina tunicata	Phytoplankton complex
13	Q	23	97774	san267	Paguridae	Phytoplankton complex
13	Q	23	155471	san267	Gymnolaemata	Phytoplankton complex
13	Q	23	68076	san267	Sabellidae	Phytoplankton complex
13	Q	23	san102	san267	Zooplankton complex	Phytoplankton complex
13	Q	23	san267	san267	Phytoplankton complex	Phytoplankton complex
13	Q	23	656266	san267	Balanus nubilus	Phytoplankton complex
13	Q	23	568350	san267	Tectura persona	Phytoplankton complex
13	Q	23	89592	san267	Chthamalus dalli	Phytoplankton complex
13	Q	23	79452	san267	Mytilus	Phytoplankton complex
13	Q	23	78979	san272	Katharina tunicata	Biofilm complex
13	Q	23	san102	san272	Zooplankton complex	Biofilm complex
13	Q	23	568350	san272	Tectura persona	Biofilm complex
14	Q	23	70395	11540	Littorina	Porphyra
14	Q	23	70395	13583	Littorina	Odonthalia
14	Q	23	70395	14050	Littorina	Verrucaria
14	Q	23	san267	202421	Phytoplankton complex	Bacteria
14	Q	23	san102	202421	Zooplankton complex	Bacteria
14	Q	23	568350	2286	Tectura persona	Bacillariophyta
14	Q	23	70395	2286	Littorina	Bacillariophyta
14	Q	23	79452	2286	Mytilus	Bacillariophyta
14	Q	23	69731	2286	Lottia	Bacillariophyta
14	Q	23	656266	2286	Balanus nubilus	Bacillariophyta
14	Q	23	san102	2286	Zooplankton complex	Bacillariophyta
14	Q	23	san267	2286	Phytoplankton complex	Bacillariophyta
14	Q	23	89609	2286	Balanus glandula	Bacillariophyta
14	Q	23	69731	601	Lottia	Cyanophycota
14	Q	23	70395	601	Littorina	Cyanophycota
14	Q	23	san102	601	Zooplankton complex	Cyanophycota
14	Q	23	san267	601	Phytoplankton complex	Cyanophycota
14	Q	23	70395	6501	Littorina	Ulvaceae
14	Q	23	79452	6501	Mytilus	Ulvaceae
14	Q	23	san102	70395	Zooplankton complex	Littorina
14	Q	23	san102	79452	Zooplankton complex	Mytilus
14	Q	23	69731	89592	Lottia	Chthamalus dalli
14	Q	23	san102	89592	Zooplankton complex	Chthamalus dalli
14	Q	23	san102	89609	Zooplankton complex	Balanus glandula
14	Q	23	69731	89609	Lottia	Balanus glandula
14	Q	23	70395	san102	Littorina	Zooplankton complex
14	Q	23	89609	san102	Balanus glandula	Zooplankton complex
14	Q	23	656266	san102	Balanus nubilus	Zooplankton complex
14	Q	23	79452	san102	Mytilus	Zooplankton complex
14	Q	23	89592	san102	Chthamalus dalli	Zooplankton complex
14	Q	23	san102	san102	Zooplankton complex	Zooplankton complex
14	Q	23	san267	san102	Phytoplankton complex	Zooplankton complex
14	Q	23	70395	san21	Littorina	Neorhodomela
14	Q	23	656266	san266	Balanus nubilus	Detritus complex
14	Q	23	san102	san266	Zooplankton complex	Detritus complex
14	Q	23	89609	san266	Balanus glandula	Detritus complex
14	Q	23	89592	san266	Chthamalus dalli	Detritus complex
14	Q	23	70395	san266	Littorina	Detritus complex
14	Q	23	79452	san266	Mytilus	Detritus complex
14	Q	23	656266	san267	Balanus nubilus	Phytoplankton complex
14	Q	23	89609	san267	Balanus glandula	Phytoplankton complex
14	Q	23	san102	san267	Zooplankton complex	Phytoplankton complex
14	Q	23	69731	san267	Lottia	Phytoplankton complex
14	Q	23	89592	san267	Chthamalus dalli	Phytoplankton complex
14	Q	23	568350	san267	Tectura persona	Phytoplankton complex
14	Q	23	79452	san267	Mytilus	Phytoplankton complex
14	Q	23	70395	san267	Littorina	Phytoplankton complex
14	Q	23	san267	san267	Phytoplankton complex	Phytoplankton complex
14	Q	23	70395	san272	Littorina	Biofilm complex
14	Q	23	69731	san272	Lottia	Biofilm complex
14	Q	23	san102	san272	Zooplankton complex	Biofilm complex
14	Q	23	568350	san272	Tectura persona	Biofilm complex
15	Q	23	70395	11334	Littorina	Fucus
15	Q	23	69731	11334	Lottia	Fucus
15	Q	23	93294	11334	Amphipoda	Fucus
15	Q	23	93294	13583	Amphipoda	Odonthalia
15	Q	23	70395	13583	Littorina	Odonthalia
15	Q	23	70395	14050	Littorina	Verrucaria
15	Q	23	93294	202421	Amphipoda	Bacteria
15	Q	23	san102	202421	Zooplankton complex	Bacteria
15	Q	23	san267	202421	Phytoplankton complex	Bacteria
15	Q	23	san102	2286	Zooplankton complex	Bacillariophyta
15	Q	23	93294	2286	Amphipoda	Bacillariophyta
15	Q	23	79452	2286	Mytilus	Bacillariophyta
15	Q	23	69731	2286	Lottia	Bacillariophyta
15	Q	23	568350	2286	Tectura persona	Bacillariophyta
15	Q	23	70395	2286	Littorina	Bacillariophyta
15	Q	23	89687	2286	Semibalanus balanoides	Bacillariophyta
15	Q	23	san267	2286	Phytoplankton complex	Bacillariophyta
15	Q	23	san102	601	Zooplankton complex	Cyanophycota
15	Q	23	93294	601	Amphipoda	Cyanophycota
15	Q	23	san267	601	Phytoplankton complex	Cyanophycota
15	Q	23	69731	601	Lottia	Cyanophycota
15	Q	23	70395	601	Littorina	Cyanophycota
15	Q	23	79452	6501	Mytilus	Ulvaceae
15	Q	23	70395	6501	Littorina	Ulvaceae
15	Q	23	93294	6501	Amphipoda	Ulvaceae
15	Q	23	73296	69731	Nucella lima	Lottia
15	Q	23	san102	70395	Zooplankton complex	Littorina
15	Q	23	73296	70395	Nucella lima	Littorina
15	Q	23	san102	79452	Zooplankton complex	Mytilus
15	Q	23	73296	79452	Nucella lima	Mytilus
15	Q	23	69731	89592	Lottia	Chthamalus dalli
15	Q	23	san102	89592	Zooplankton complex	Chthamalus dalli
15	Q	23	73296	89687	Nucella lima	Semibalanus balanoides
15	Q	23	san102	93294	Zooplankton complex	Amphipoda
15	Q	23	93294	93294	Amphipoda	Amphipoda
15	Q	23	79452	san102	Mytilus	Zooplankton complex
15	Q	23	89592	san102	Chthamalus dalli	Zooplankton complex
15	Q	23	san267	san102	Phytoplankton complex	Zooplankton complex
15	Q	23	70395	san102	Littorina	Zooplankton complex
15	Q	23	89687	san102	Semibalanus balanoides	Zooplankton complex
15	Q	23	93294	san102	Amphipoda	Zooplankton complex
15	Q	23	san102	san102	Zooplankton complex	Zooplankton complex
15	Q	23	93294	san21	Amphipoda	Neorhodomela
15	Q	23	70395	san21	Littorina	Neorhodomela
15	Q	23	san102	san266	Zooplankton complex	Detritus complex
15	Q	23	70395	san266	Littorina	Detritus complex
15	Q	23	93294	san266	Amphipoda	Detritus complex
15	Q	23	89592	san266	Chthamalus dalli	Detritus complex
15	Q	23	89687	san266	Semibalanus balanoides	Detritus complex
15	Q	23	79452	san266	Mytilus	Detritus complex
15	Q	23	89592	san267	Chthamalus dalli	Phytoplankton complex
15	Q	23	93294	san267	Amphipoda	Phytoplankton complex
15	Q	23	89687	san267	Semibalanus balanoides	Phytoplankton complex
15	Q	23	69731	san267	Lottia	Phytoplankton complex
15	Q	23	568350	san267	Tectura persona	Phytoplankton complex
15	Q	23	70395	san267	Littorina	Phytoplankton complex
15	Q	23	san102	san267	Zooplankton complex	Phytoplankton complex
15	Q	23	79452	san267	Mytilus	Phytoplankton complex
15	Q	23	san267	san267	Phytoplankton complex	Phytoplankton complex
15	Q	23	568350	san272	Tectura persona	Biofilm complex
15	Q	23	70395	san272	Littorina	Biofilm complex
15	Q	23	san102	san272	Zooplankton complex	Biofilm complex
15	Q	23	69731	san272	Lottia	Biofilm complex
15	Q	23	93294	san272	Amphipoda	Biofilm complex
16	Q	23	70395	11540	Littorina	Porphyra
16	Q	23	70395	14050	Littorina	Verrucaria
16	Q	23	san102	202421	Zooplankton complex	Bacteria
16	Q	23	san267	202421	Phytoplankton complex	Bacteria
16	Q	23	san102	2286	Zooplankton complex	Bacillariophyta
16	Q	23	89609	2286	Balanus glandula	Bacillariophyta
16	Q	23	69731	2286	Lottia	Bacillariophyta
16	Q	23	79452	2286	Mytilus	Bacillariophyta
16	Q	23	san267	2286	Phytoplankton complex	Bacillariophyta
16	Q	23	70395	2286	Littorina	Bacillariophyta
16	Q	23	69731	601	Lottia	Cyanophycota
16	Q	23	san102	601	Zooplankton complex	Cyanophycota
16	Q	23	san267	601	Phytoplankton complex	Cyanophycota
16	Q	23	70395	601	Littorina	Cyanophycota
16	Q	23	san102	70395	Zooplankton complex	Littorina
16	Q	23	san102	79452	Zooplankton complex	Mytilus
16	Q	23	69731	89592	Lottia	Chthamalus dalli
16	Q	23	san102	89592	Zooplankton complex	Chthamalus dalli
16	Q	23	69731	89609	Lottia	Balanus glandula
16	Q	23	san102	89609	Zooplankton complex	Balanus glandula
16	Q	23	70395	san102	Littorina	Zooplankton complex
16	Q	23	89592	san102	Chthamalus dalli	Zooplankton complex
16	Q	23	89609	san102	Balanus glandula	Zooplankton complex
16	Q	23	79452	san102	Mytilus	Zooplankton complex
16	Q	23	san267	san102	Phytoplankton complex	Zooplankton complex
16	Q	23	san102	san102	Zooplankton complex	Zooplankton complex
16	Q	23	69731	san252	Lottia	Brown crust complex
16	Q	23	70395	san252	Littorina	Brown crust complex
16	Q	23	70395	san266	Littorina	Detritus complex
16	Q	23	89592	san266	Chthamalus dalli	Detritus complex
16	Q	23	79452	san266	Mytilus	Detritus complex
16	Q	23	89609	san266	Balanus glandula	Detritus complex
16	Q	23	san102	san266	Zooplankton complex	Detritus complex
16	Q	23	89609	san267	Balanus glandula	Phytoplankton complex
16	Q	23	69731	san267	Lottia	Phytoplankton complex
16	Q	23	79452	san267	Mytilus	Phytoplankton complex
16	Q	23	san102	san267	Zooplankton complex	Phytoplankton complex
16	Q	23	70395	san267	Littorina	Phytoplankton complex
16	Q	23	san267	san267	Phytoplankton complex	Phytoplankton complex
16	Q	23	89592	san267	Chthamalus dalli	Phytoplankton complex
16	Q	23	69731	san272	Lottia	Biofilm complex
16	Q	23	san102	san272	Zooplankton complex	Biofilm complex
16	Q	23	70395	san272	Littorina	Biofilm complex
17	Q	23	70395	14050	Littorina	Verrucaria
17	Q	23	san267	202421	Phytoplankton complex	Bacteria
17	Q	23	san102	202421	Zooplankton complex	Bacteria
17	Q	23	89609	2286	Balanus glandula	Bacillariophyta
17	Q	23	70395	2286	Littorina	Bacillariophyta
17	Q	23	san267	2286	Phytoplankton complex	Bacillariophyta
17	Q	23	san102	2286	Zooplankton complex	Bacillariophyta
17	Q	23	70395	601	Littorina	Cyanophycota
17	Q	23	san267	601	Phytoplankton complex	Cyanophycota
17	Q	23	san102	601	Zooplankton complex	Cyanophycota
17	Q	23	san102	70395	Zooplankton complex	Littorina
17	Q	23	san102	89592	Zooplankton complex	Chthamalus dalli
17	Q	23	san102	89609	Zooplankton complex	Balanus glandula
17	Q	23	san102	san102	Zooplankton complex	Zooplankton complex
17	Q	23	70395	san102	Littorina	Zooplankton complex
17	Q	23	89609	san102	Balanus glandula	Zooplankton complex
17	Q	23	san267	san102	Phytoplankton complex	Zooplankton complex
17	Q	23	89592	san102	Chthamalus dalli	Zooplankton complex
17	Q	23	70395	san252	Littorina	Brown crust complex
17	Q	23	70395	san266	Littorina	Detritus complex
17	Q	23	89592	san266	Chthamalus dalli	Detritus complex
17	Q	23	89609	san266	Balanus glandula	Detritus complex
17	Q	23	san102	san266	Zooplankton complex	Detritus complex
17	Q	23	70395	san267	Littorina	Phytoplankton complex
17	Q	23	san102	san267	Zooplankton complex	Phytoplankton complex
17	Q	23	89609	san267	Balanus glandula	Phytoplankton complex
17	Q	23	89592	san267	Chthamalus dalli	Phytoplankton complex
17	Q	23	san267	san267	Phytoplankton complex	Phytoplankton complex
17	Q	23	70395	san272	Littorina	Biofilm complex
17	Q	23	san102	san272	Zooplankton complex	Biofilm complex
18	Q	23	70395	14050	Littorina	Verrucaria
18	Q	23	san102	202421	Zooplankton complex	Bacteria
18	Q	23	san267	202421	Phytoplankton complex	Bacteria
18	Q	23	70395	2286	Littorina	Bacillariophyta
18	Q	23	san267	2286	Phytoplankton complex	Bacillariophyta
18	Q	23	san102	2286	Zooplankton complex	Bacillariophyta
18	Q	23	70395	601	Littorina	Cyanophycota
18	Q	23	san102	601	Zooplankton complex	Cyanophycota
18	Q	23	san267	601	Phytoplankton complex	Cyanophycota
18	Q	23	san102	70395	Zooplankton complex	Littorina
18	Q	23	70395	san102	Littorina	Zooplankton complex
18	Q	23	san102	san102	Zooplankton complex	Zooplankton complex
18	Q	23	san267	san102	Phytoplankton complex	Zooplankton complex
18	Q	23	san102	san266	Zooplankton complex	Detritus complex
18	Q	23	70395	san266	Littorina	Detritus complex
18	Q	23	70395	san267	Littorina	Phytoplankton complex
18	Q	23	san102	san267	Zooplankton complex	Phytoplankton complex
18	Q	23	san267	san267	Phytoplankton complex	Phytoplankton complex
18	Q	23	70395	san272	Littorina	Biofilm complex
18	Q	23	san102	san272	Zooplankton complex	Biofilm complex
78	T	31	san267	202421	Phytoplankton complex	Bacteria
78	T	31	san102	202421	Zooplankton complex	Bacteria
78	T	31	65870	2286	Nereididae	Bacillariophyta
78	T	31	san267	2286	Phytoplankton complex	Bacillariophyta
78	T	31	san102	2286	Zooplankton complex	Bacillariophyta
78	T	31	san267	601	Phytoplankton complex	Cyanophycota
78	T	31	san102	601	Zooplankton complex	Cyanophycota
78	T	31	65870	65870	Nereididae	Nereididae
78	T	31	65870	san102	Nereididae	Zooplankton complex
78	T	31	68076	san102	Sabellidae	Zooplankton complex
78	T	31	san102	san102	Zooplankton complex	Zooplankton complex
78	T	31	san267	san102	Phytoplankton complex	Zooplankton complex
78	T	31	68076	san266	Sabellidae	Detritus complex
78	T	31	san102	san266	Zooplankton complex	Detritus complex
78	T	31	65870	san266	Nereididae	Detritus complex
78	T	31	65870	san267	Nereididae	Phytoplankton complex
78	T	31	68076	san267	Sabellidae	Phytoplankton complex
78	T	31	san102	san267	Zooplankton complex	Phytoplankton complex
78	T	31	san267	san267	Phytoplankton complex	Phytoplankton complex
78	T	31	san102	san272	Zooplankton complex	Biofilm complex
70	Q	31	san102	202421	Zooplankton complex	Bacteria
70	Q	31	93294	202421	Amphipoda	Bacteria
70	Q	31	san267	202421	Phytoplankton complex	Bacteria
70	Q	31	65870	2286	Nereididae	Bacillariophyta
70	Q	31	san267	2286	Phytoplankton complex	Bacillariophyta
70	Q	31	93294	2286	Amphipoda	Bacillariophyta
70	Q	31	san102	2286	Zooplankton complex	Bacillariophyta
70	Q	31	93294	601	Amphipoda	Cyanophycota
70	Q	31	san102	601	Zooplankton complex	Cyanophycota
70	Q	31	san267	601	Phytoplankton complex	Cyanophycota
70	Q	31	65870	65870	Nereididae	Nereididae
70	Q	31	san102	93294	Zooplankton complex	Amphipoda
70	Q	31	65870	93294	Nereididae	Amphipoda
70	Q	31	93294	93294	Amphipoda	Amphipoda
70	Q	31	san102	san102	Zooplankton complex	Zooplankton complex
70	Q	31	65870	san102	Nereididae	Zooplankton complex
70	Q	31	93294	san102	Amphipoda	Zooplankton complex
70	Q	31	san267	san102	Phytoplankton complex	Zooplankton complex
70	Q	31	65870	san266	Nereididae	Detritus complex
70	Q	31	93294	san266	Amphipoda	Detritus complex
70	Q	31	san102	san266	Zooplankton complex	Detritus complex
70	Q	31	san102	san267	Zooplankton complex	Phytoplankton complex
70	Q	31	93294	san267	Amphipoda	Phytoplankton complex
70	Q	31	65870	san267	Nereididae	Phytoplankton complex
70	Q	31	san267	san267	Phytoplankton complex	Phytoplankton complex
70	Q	31	san102	san272	Zooplankton complex	Biofilm complex
70	Q	31	93294	san272	Amphipoda	Biofilm complex
71	Q	31	san267	202421	Phytoplankton complex	Bacteria
71	Q	31	san102	202421	Zooplankton complex	Bacteria
71	Q	31	65870	2286	Nereididae	Bacillariophyta
71	Q	31	san267	2286	Phytoplankton complex	Bacillariophyta
71	Q	31	san102	2286	Zooplankton complex	Bacillariophyta
71	Q	31	san102	601	Zooplankton complex	Cyanophycota
71	Q	31	san267	601	Phytoplankton complex	Cyanophycota
71	Q	31	65870	65870	Nereididae	Nereididae
71	Q	31	65870	san102	Nereididae	Zooplankton complex
71	Q	31	san267	san102	Phytoplankton complex	Zooplankton complex
71	Q	31	san102	san102	Zooplankton complex	Zooplankton complex
71	Q	31	65870	san266	Nereididae	Detritus complex
71	Q	31	san102	san266	Zooplankton complex	Detritus complex
71	Q	31	65870	san267	Nereididae	Phytoplankton complex
71	Q	31	san102	san267	Zooplankton complex	Phytoplankton complex
71	Q	31	san267	san267	Phytoplankton complex	Phytoplankton complex
71	Q	31	san102	san272	Zooplankton complex	Biofilm complex
72	Q	31	san267	202421	Phytoplankton complex	Bacteria
72	Q	31	san102	202421	Zooplankton complex	Bacteria
72	Q	31	65870	2286	Nereididae	Bacillariophyta
72	Q	31	san267	2286	Phytoplankton complex	Bacillariophyta
72	Q	31	san102	2286	Zooplankton complex	Bacillariophyta
72	Q	31	san102	601	Zooplankton complex	Cyanophycota
72	Q	31	san267	601	Phytoplankton complex	Cyanophycota
72	Q	31	65870	65870	Nereididae	Nereididae
72	Q	31	65870	san102	Nereididae	Zooplankton complex
72	Q	31	san267	san102	Phytoplankton complex	Zooplankton complex
72	Q	31	san102	san102	Zooplankton complex	Zooplankton complex
72	Q	31	65870	san266	Nereididae	Detritus complex
72	Q	31	san102	san266	Zooplankton complex	Detritus complex
72	Q	31	65870	san267	Nereididae	Phytoplankton complex
72	Q	31	san102	san267	Zooplankton complex	Phytoplankton complex
72	Q	31	san267	san267	Phytoplankton complex	Phytoplankton complex
72	Q	31	san102	san272	Zooplankton complex	Biofilm complex
73	Q	31	san267	202421	Phytoplankton complex	Bacteria
73	Q	31	san102	202421	Zooplankton complex	Bacteria
73	Q	31	san102	2286	Zooplankton complex	Bacillariophyta
73	Q	31	san267	2286	Phytoplankton complex	Bacillariophyta
73	Q	31	san267	601	Phytoplankton complex	Cyanophycota
73	Q	31	san102	601	Zooplankton complex	Cyanophycota
73	Q	31	san102	san102	Zooplankton complex	Zooplankton complex
73	Q	31	68076	san102	Sabellidae	Zooplankton complex
73	Q	31	san267	san102	Phytoplankton complex	Zooplankton complex
73	Q	31	68076	san266	Sabellidae	Detritus complex
73	Q	31	san102	san266	Zooplankton complex	Detritus complex
73	Q	31	san267	san267	Phytoplankton complex	Phytoplankton complex
73	Q	31	san102	san267	Zooplankton complex	Phytoplankton complex
73	Q	31	68076	san267	Sabellidae	Phytoplankton complex
73	Q	31	san102	san272	Zooplankton complex	Biofilm complex
74	Q	31	san267	202421	Phytoplankton complex	Bacteria
74	Q	31	san102	202421	Zooplankton complex	Bacteria
74	Q	31	65870	2286	Nereididae	Bacillariophyta
74	Q	31	san267	2286	Phytoplankton complex	Bacillariophyta
74	Q	31	san102	2286	Zooplankton complex	Bacillariophyta
74	Q	31	san102	601	Zooplankton complex	Cyanophycota
74	Q	31	san267	601	Phytoplankton complex	Cyanophycota
74	Q	31	65870	65870	Nereididae	Nereididae
74	Q	31	65870	san102	Nereididae	Zooplankton complex
74	Q	31	san267	san102	Phytoplankton complex	Zooplankton complex
74	Q	31	san102	san102	Zooplankton complex	Zooplankton complex
74	Q	31	65870	san266	Nereididae	Detritus complex
74	Q	31	san102	san266	Zooplankton complex	Detritus complex
74	Q	31	65870	san267	Nereididae	Phytoplankton complex
74	Q	31	san102	san267	Zooplankton complex	Phytoplankton complex
74	Q	31	san267	san267	Phytoplankton complex	Phytoplankton complex
74	Q	31	san102	san272	Zooplankton complex	Biofilm complex
75	Q	31	san267	202421	Phytoplankton complex	Bacteria
75	Q	31	san102	202421	Zooplankton complex	Bacteria
75	Q	31	65870	2286	Nereididae	Bacillariophyta
75	Q	31	san267	2286	Phytoplankton complex	Bacillariophyta
75	Q	31	san102	2286	Zooplankton complex	Bacillariophyta
75	Q	31	san102	601	Zooplankton complex	Cyanophycota
75	Q	31	san267	601	Phytoplankton complex	Cyanophycota
75	Q	31	65870	65870	Nereididae	Nereididae
75	Q	31	65870	san102	Nereididae	Zooplankton complex
75	Q	31	san267	san102	Phytoplankton complex	Zooplankton complex
75	Q	31	san102	san102	Zooplankton complex	Zooplankton complex
75	Q	31	65870	san266	Nereididae	Detritus complex
75	Q	31	san102	san266	Zooplankton complex	Detritus complex
75	Q	31	65870	san267	Nereididae	Phytoplankton complex
75	Q	31	san102	san267	Zooplankton complex	Phytoplankton complex
75	Q	31	san267	san267	Phytoplankton complex	Phytoplankton complex
75	Q	31	san102	san272	Zooplankton complex	Biofilm complex
76	Q	31	san267	202421	Phytoplankton complex	Bacteria
76	Q	31	san102	202421	Zooplankton complex	Bacteria
76	Q	31	65870	2286	Nereididae	Bacillariophyta
76	Q	31	san267	2286	Phytoplankton complex	Bacillariophyta
76	Q	31	san102	2286	Zooplankton complex	Bacillariophyta
76	Q	31	san267	601	Phytoplankton complex	Cyanophycota
76	Q	31	san102	601	Zooplankton complex	Cyanophycota
76	Q	31	65870	65870	Nereididae	Nereididae
76	Q	31	65870	san102	Nereididae	Zooplankton complex
76	Q	31	68076	san102	Sabellidae	Zooplankton complex
76	Q	31	san102	san102	Zooplankton complex	Zooplankton complex
76	Q	31	san267	san102	Phytoplankton complex	Zooplankton complex
76	Q	31	68076	san266	Sabellidae	Detritus complex
76	Q	31	san102	san266	Zooplankton complex	Detritus complex
76	Q	31	65870	san266	Nereididae	Detritus complex
76	Q	31	65870	san267	Nereididae	Phytoplankton complex
76	Q	31	68076	san267	Sabellidae	Phytoplankton complex
76	Q	31	san102	san267	Zooplankton complex	Phytoplankton complex
76	Q	31	san267	san267	Phytoplankton complex	Phytoplankton complex
76	Q	31	san102	san272	Zooplankton complex	Biofilm complex
77	Q	31	san267	202421	Phytoplankton complex	Bacteria
77	Q	31	san102	202421	Zooplankton complex	Bacteria
77	Q	31	65870	2286	Nereididae	Bacillariophyta
77	Q	31	san267	2286	Phytoplankton complex	Bacillariophyta
77	Q	31	san102	2286	Zooplankton complex	Bacillariophyta
77	Q	31	san267	601	Phytoplankton complex	Cyanophycota
77	Q	31	san102	601	Zooplankton complex	Cyanophycota
77	Q	31	65870	65870	Nereididae	Nereididae
77	Q	31	65870	san102	Nereididae	Zooplankton complex
77	Q	31	68076	san102	Sabellidae	Zooplankton complex
77	Q	31	san102	san102	Zooplankton complex	Zooplankton complex
77	Q	31	san267	san102	Phytoplankton complex	Zooplankton complex
77	Q	31	68076	san266	Sabellidae	Detritus complex
77	Q	31	san102	san266	Zooplankton complex	Detritus complex
77	Q	31	65870	san266	Nereididae	Detritus complex
77	Q	31	65870	san267	Nereididae	Phytoplankton complex
77	Q	31	68076	san267	Sabellidae	Phytoplankton complex
77	Q	31	san102	san267	Zooplankton complex	Phytoplankton complex
77	Q	31	san267	san267	Phytoplankton complex	Phytoplankton complex
77	Q	31	san102	san272	Zooplankton complex	Biofilm complex
171	T	41	93294	202421	Amphipoda	Bacteria
171	T	41	san102	202421	Zooplankton complex	Bacteria
171	T	41	san267	202421	Phytoplankton complex	Bacteria
171	T	41	san267	2286	Phytoplankton complex	Bacillariophyta
171	T	41	san102	2286	Zooplankton complex	Bacillariophyta
171	T	41	93294	2286	Amphipoda	Bacillariophyta
171	T	41	93294	601	Amphipoda	Cyanophycota
171	T	41	san102	601	Zooplankton complex	Cyanophycota
171	T	41	san267	601	Phytoplankton complex	Cyanophycota
171	T	41	93294	93294	Amphipoda	Amphipoda
171	T	41	san102	93294	Zooplankton complex	Amphipoda
171	T	41	68076	san102	Sabellidae	Zooplankton complex
171	T	41	san102	san102	Zooplankton complex	Zooplankton complex
171	T	41	93294	san102	Amphipoda	Zooplankton complex
171	T	41	san267	san102	Phytoplankton complex	Zooplankton complex
171	T	41	68076	san266	Sabellidae	Detritus complex
171	T	41	93294	san266	Amphipoda	Detritus complex
171	T	41	san102	san266	Zooplankton complex	Detritus complex
171	T	41	93294	san267	Amphipoda	Phytoplankton complex
171	T	41	68076	san267	Sabellidae	Phytoplankton complex
171	T	41	san102	san267	Zooplankton complex	Phytoplankton complex
171	T	41	san267	san267	Phytoplankton complex	Phytoplankton complex
171	T	41	93294	san272	Amphipoda	Biofilm complex
171	T	41	san102	san272	Zooplankton complex	Biofilm complex
168	Q	41	san267	202421	Phytoplankton complex	Bacteria
168	Q	41	san102	202421	Zooplankton complex	Bacteria
168	Q	41	san102	2286	Zooplankton complex	Bacillariophyta
168	Q	41	san267	2286	Phytoplankton complex	Bacillariophyta
168	Q	41	san267	601	Phytoplankton complex	Cyanophycota
168	Q	41	san102	601	Zooplankton complex	Cyanophycota
168	Q	41	san102	san102	Zooplankton complex	Zooplankton complex
168	Q	41	68076	san102	Sabellidae	Zooplankton complex
168	Q	41	san267	san102	Phytoplankton complex	Zooplankton complex
168	Q	41	68076	san266	Sabellidae	Detritus complex
168	Q	41	san102	san266	Zooplankton complex	Detritus complex
168	Q	41	san267	san267	Phytoplankton complex	Phytoplankton complex
168	Q	41	san102	san267	Zooplankton complex	Phytoplankton complex
168	Q	41	68076	san267	Sabellidae	Phytoplankton complex
168	Q	41	san102	san272	Zooplankton complex	Biofilm complex
169	Q	41	san267	202421	Phytoplankton complex	Bacteria
169	Q	41	san102	202421	Zooplankton complex	Bacteria
169	Q	41	san102	2286	Zooplankton complex	Bacillariophyta
169	Q	41	san267	2286	Phytoplankton complex	Bacillariophyta
169	Q	41	san267	601	Phytoplankton complex	Cyanophycota
169	Q	41	san102	601	Zooplankton complex	Cyanophycota
169	Q	41	san102	san102	Zooplankton complex	Zooplankton complex
169	Q	41	68076	san102	Sabellidae	Zooplankton complex
169	Q	41	san267	san102	Phytoplankton complex	Zooplankton complex
169	Q	41	68076	san266	Sabellidae	Detritus complex
169	Q	41	san102	san266	Zooplankton complex	Detritus complex
169	Q	41	san267	san267	Phytoplankton complex	Phytoplankton complex
169	Q	41	san102	san267	Zooplankton complex	Phytoplankton complex
169	Q	41	68076	san267	Sabellidae	Phytoplankton complex
169	Q	41	san102	san272	Zooplankton complex	Biofilm complex
170	Q	41	san267	202421	Phytoplankton complex	Bacteria
170	Q	41	san102	202421	Zooplankton complex	Bacteria
170	Q	41	93294	202421	Amphipoda	Bacteria
170	Q	41	93294	2286	Amphipoda	Bacillariophyta
170	Q	41	san267	2286	Phytoplankton complex	Bacillariophyta
170	Q	41	san102	2286	Zooplankton complex	Bacillariophyta
170	Q	41	san102	601	Zooplankton complex	Cyanophycota
170	Q	41	93294	601	Amphipoda	Cyanophycota
170	Q	41	san267	601	Phytoplankton complex	Cyanophycota
170	Q	41	93294	93294	Amphipoda	Amphipoda
170	Q	41	san102	93294	Zooplankton complex	Amphipoda
170	Q	41	san102	san102	Zooplankton complex	Zooplankton complex
170	Q	41	93294	san102	Amphipoda	Zooplankton complex
170	Q	41	san267	san102	Phytoplankton complex	Zooplankton complex
170	Q	41	93294	san266	Amphipoda	Detritus complex
170	Q	41	san102	san266	Zooplankton complex	Detritus complex
170	Q	41	93294	san267	Amphipoda	Phytoplankton complex
170	Q	41	san267	san267	Phytoplankton complex	Phytoplankton complex
170	Q	41	san102	san267	Zooplankton complex	Phytoplankton complex
170	Q	41	san102	san272	Zooplankton complex	Biofilm complex
170	Q	41	93294	san272	Amphipoda	Biofilm complex
175	T	42	san102	202421	Zooplankton complex	Bacteria
175	T	42	93294	202421	Amphipoda	Bacteria
175	T	42	san267	202421	Phytoplankton complex	Bacteria
175	T	42	65870	2286	Nereididae	Bacillariophyta
175	T	42	san267	2286	Phytoplankton complex	Bacillariophyta
175	T	42	93294	2286	Amphipoda	Bacillariophyta
175	T	42	san102	2286	Zooplankton complex	Bacillariophyta
175	T	42	93294	601	Amphipoda	Cyanophycota
175	T	42	san102	601	Zooplankton complex	Cyanophycota
175	T	42	san267	601	Phytoplankton complex	Cyanophycota
175	T	42	65870	65870	Nereididae	Nereididae
175	T	42	san102	93294	Zooplankton complex	Amphipoda
175	T	42	65870	93294	Nereididae	Amphipoda
175	T	42	93294	93294	Amphipoda	Amphipoda
175	T	42	san102	san102	Zooplankton complex	Zooplankton complex
175	T	42	65870	san102	Nereididae	Zooplankton complex
175	T	42	93294	san102	Amphipoda	Zooplankton complex
175	T	42	san267	san102	Phytoplankton complex	Zooplankton complex
175	T	42	65870	san266	Nereididae	Detritus complex
175	T	42	93294	san266	Amphipoda	Detritus complex
175	T	42	san102	san266	Zooplankton complex	Detritus complex
175	T	42	san102	san267	Zooplankton complex	Phytoplankton complex
175	T	42	93294	san267	Amphipoda	Phytoplankton complex
175	T	42	65870	san267	Nereididae	Phytoplankton complex
175	T	42	san267	san267	Phytoplankton complex	Phytoplankton complex
175	T	42	san102	san272	Zooplankton complex	Biofilm complex
175	T	42	93294	san272	Amphipoda	Biofilm complex
172	Q	42	san102	202421	Zooplankton complex	Bacteria
172	Q	42	93294	202421	Amphipoda	Bacteria
172	Q	42	san267	202421	Phytoplankton complex	Bacteria
172	Q	42	65870	2286	Nereididae	Bacillariophyta
172	Q	42	san267	2286	Phytoplankton complex	Bacillariophyta
172	Q	42	93294	2286	Amphipoda	Bacillariophyta
172	Q	42	san102	2286	Zooplankton complex	Bacillariophyta
172	Q	42	93294	601	Amphipoda	Cyanophycota
172	Q	42	san102	601	Zooplankton complex	Cyanophycota
172	Q	42	san267	601	Phytoplankton complex	Cyanophycota
172	Q	42	65870	65870	Nereididae	Nereididae
172	Q	42	san102	93294	Zooplankton complex	Amphipoda
172	Q	42	65870	93294	Nereididae	Amphipoda
172	Q	42	93294	93294	Amphipoda	Amphipoda
172	Q	42	san102	san102	Zooplankton complex	Zooplankton complex
172	Q	42	65870	san102	Nereididae	Zooplankton complex
172	Q	42	93294	san102	Amphipoda	Zooplankton complex
172	Q	42	san267	san102	Phytoplankton complex	Zooplankton complex
172	Q	42	65870	san266	Nereididae	Detritus complex
172	Q	42	93294	san266	Amphipoda	Detritus complex
172	Q	42	san102	san266	Zooplankton complex	Detritus complex
172	Q	42	san102	san267	Zooplankton complex	Phytoplankton complex
172	Q	42	93294	san267	Amphipoda	Phytoplankton complex
172	Q	42	65870	san267	Nereididae	Phytoplankton complex
172	Q	42	san267	san267	Phytoplankton complex	Phytoplankton complex
172	Q	42	san102	san272	Zooplankton complex	Biofilm complex
172	Q	42	93294	san272	Amphipoda	Biofilm complex
173	Q	42	san267	202421	Phytoplankton complex	Bacteria
173	Q	42	san102	202421	Zooplankton complex	Bacteria
173	Q	42	65870	2286	Nereididae	Bacillariophyta
173	Q	42	san267	2286	Phytoplankton complex	Bacillariophyta
173	Q	42	san102	2286	Zooplankton complex	Bacillariophyta
173	Q	42	san102	601	Zooplankton complex	Cyanophycota
173	Q	42	san267	601	Phytoplankton complex	Cyanophycota
173	Q	42	65870	65870	Nereididae	Nereididae
173	Q	42	65870	san102	Nereididae	Zooplankton complex
173	Q	42	san267	san102	Phytoplankton complex	Zooplankton complex
173	Q	42	san102	san102	Zooplankton complex	Zooplankton complex
173	Q	42	65870	san266	Nereididae	Detritus complex
173	Q	42	san102	san266	Zooplankton complex	Detritus complex
173	Q	42	65870	san267	Nereididae	Phytoplankton complex
173	Q	42	san102	san267	Zooplankton complex	Phytoplankton complex
173	Q	42	san267	san267	Phytoplankton complex	Phytoplankton complex
173	Q	42	san102	san272	Zooplankton complex	Biofilm complex
174	Q	42	san102	202421	Zooplankton complex	Bacteria
174	Q	42	93294	202421	Amphipoda	Bacteria
174	Q	42	san267	202421	Phytoplankton complex	Bacteria
174	Q	42	65870	2286	Nereididae	Bacillariophyta
174	Q	42	san267	2286	Phytoplankton complex	Bacillariophyta
174	Q	42	93294	2286	Amphipoda	Bacillariophyta
174	Q	42	san102	2286	Zooplankton complex	Bacillariophyta
174	Q	42	93294	601	Amphipoda	Cyanophycota
174	Q	42	san102	601	Zooplankton complex	Cyanophycota
174	Q	42	san267	601	Phytoplankton complex	Cyanophycota
174	Q	42	65870	65870	Nereididae	Nereididae
174	Q	42	san102	93294	Zooplankton complex	Amphipoda
174	Q	42	65870	93294	Nereididae	Amphipoda
174	Q	42	93294	93294	Amphipoda	Amphipoda
174	Q	42	san102	san102	Zooplankton complex	Zooplankton complex
174	Q	42	65870	san102	Nereididae	Zooplankton complex
174	Q	42	93294	san102	Amphipoda	Zooplankton complex
174	Q	42	san267	san102	Phytoplankton complex	Zooplankton complex
174	Q	42	65870	san266	Nereididae	Detritus complex
174	Q	42	93294	san266	Amphipoda	Detritus complex
174	Q	42	san102	san266	Zooplankton complex	Detritus complex
174	Q	42	san102	san267	Zooplankton complex	Phytoplankton complex
174	Q	42	93294	san267	Amphipoda	Phytoplankton complex
174	Q	42	65870	san267	Nereididae	Phytoplankton complex
174	Q	42	san267	san267	Phytoplankton complex	Phytoplankton complex
174	Q	42	san102	san272	Zooplankton complex	Biofilm complex
174	Q	42	93294	san272	Amphipoda	Biofilm complex
184	T	43	69731	11334	Lottia	Fucus
184	T	43	93294	11334	Amphipoda	Fucus
184	T	43	70395	11334	Littorina	Fucus
184	T	43	65870	11334	Nereididae	Fucus
184	T	43	93294	11540	Amphipoda	Porphyra
184	T	43	70395	11540	Littorina	Porphyra
184	T	43	93294	12322	Amphipoda	Corallina
184	T	43	93294	13440	Amphipoda	Polysiphonia
184	T	43	70395	13440	Littorina	Polysiphonia
184	T	43	93294	13583	Amphipoda	Odonthalia
184	T	43	70395	13583	Littorina	Odonthalia
184	T	43	97774	13583	Paguridae	Odonthalia
184	T	43	65870	13583	Nereididae	Odonthalia
184	T	43	70395	14050	Littorina	Verrucaria
184	T	43	san102	155471	Zooplankton complex	Gymnolaemata
184	T	43	97774	155471	Paguridae	Gymnolaemata
184	T	43	164457	164457	Gobiesocidae	Gobiesocidae
184	T	43	93294	202421	Amphipoda	Bacteria
184	T	43	san102	202421	Zooplankton complex	Bacteria
184	T	43	san267	202421	Phytoplankton complex	Bacteria
184	T	43	48396	202421	Halichondria panicea	Bacteria
184	T	43	155471	202421	Gymnolaemata	Bacteria
184	T	43	70395	2286	Littorina	Bacillariophyta
184	T	43	97774	2286	Paguridae	Bacillariophyta
184	T	43	89687	2286	Semibalanus balanoides	Bacillariophyta
184	T	43	155471	2286	Gymnolaemata	Bacillariophyta
184	T	43	69731	2286	Lottia	Bacillariophyta
184	T	43	656266	2286	Balanus nubilus	Bacillariophyta
184	T	43	568350	2286	Tectura persona	Bacillariophyta
184	T	43	san267	2286	Phytoplankton complex	Bacillariophyta
184	T	43	79452	2286	Mytilus	Bacillariophyta
184	T	43	93294	2286	Amphipoda	Bacillariophyta
184	T	43	65870	2286	Nereididae	Bacillariophyta
184	T	43	san102	2286	Zooplankton complex	Bacillariophyta
184	T	43	164457	568350	Gobiesocidae	Tectura persona
184	T	43	93294	601	Amphipoda	Cyanophycota
184	T	43	san102	601	Zooplankton complex	Cyanophycota
184	T	43	70395	601	Littorina	Cyanophycota
184	T	43	san267	601	Phytoplankton complex	Cyanophycota
184	T	43	69731	601	Lottia	Cyanophycota
184	T	43	65870	6501	Nereididae	Ulvaceae
184	T	43	70395	6501	Littorina	Ulvaceae
184	T	43	79452	6501	Mytilus	Ulvaceae
184	T	43	93294	6501	Amphipoda	Ulvaceae
184	T	43	65870	65870	Nereididae	Nereididae
184	T	43	97774	69731	Paguridae	Lottia
184	T	43	164457	69731	Gobiesocidae	Lottia
184	T	43	san102	70395	Zooplankton complex	Littorina
184	T	43	164457	70395	Gobiesocidae	Littorina
184	T	43	san102	79452	Zooplankton complex	Mytilus
184	T	43	73293	79452	Nucella canaliculata	Mytilus
184	T	43	97774	79452	Paguridae	Mytilus
184	T	43	73293	89592	Nucella canaliculata	Chthamalus dalli
184	T	43	san102	89592	Zooplankton complex	Chthamalus dalli
184	T	43	69731	89592	Lottia	Chthamalus dalli
184	T	43	san102	93294	Zooplankton complex	Amphipoda
184	T	43	164457	93294	Gobiesocidae	Amphipoda
184	T	43	65870	93294	Nereididae	Amphipoda
184	T	43	93294	93294	Amphipoda	Amphipoda
184	T	43	97774	97774	Paguridae	Paguridae
184	T	43	san102	97774	Zooplankton complex	Paguridae
184	T	43	155471	san102	Gymnolaemata	Zooplankton complex
184	T	43	164457	san102	Gobiesocidae	Zooplankton complex
184	T	43	89687	san102	Semibalanus balanoides	Zooplankton complex
184	T	43	65870	san102	Nereididae	Zooplankton complex
184	T	43	79452	san102	Mytilus	Zooplankton complex
184	T	43	san102	san102	Zooplankton complex	Zooplankton complex
184	T	43	656266	san102	Balanus nubilus	Zooplankton complex
184	T	43	48396	san102	Halichondria panicea	Zooplankton complex
184	T	43	70395	san102	Littorina	Zooplankton complex
184	T	43	89592	san102	Chthamalus dalli	Zooplankton complex
184	T	43	97774	san102	Paguridae	Zooplankton complex
184	T	43	93294	san102	Amphipoda	Zooplankton complex
184	T	43	san267	san102	Phytoplankton complex	Zooplankton complex
184	T	43	68076	san102	Sabellidae	Zooplankton complex
184	T	43	70395	san21	Littorina	Neorhodomela
184	T	43	93294	san21	Amphipoda	Neorhodomela
184	T	43	70395	san252	Littorina	Brown crust complex
184	T	43	69731	san252	Lottia	Brown crust complex
184	T	43	70395	san262	Littorina	Crustose coralline algae complex
184	T	43	69731	san262	Lottia	Crustose coralline algae complex
184	T	43	89592	san266	Chthamalus dalli	Detritus complex
184	T	43	48396	san266	Halichondria panicea	Detritus complex
184	T	43	79452	san266	Mytilus	Detritus complex
184	T	43	65870	san266	Nereididae	Detritus complex
184	T	43	97774	san266	Paguridae	Detritus complex
184	T	43	89687	san266	Semibalanus balanoides	Detritus complex
184	T	43	93294	san266	Amphipoda	Detritus complex
184	T	43	70395	san266	Littorina	Detritus complex
184	T	43	68076	san266	Sabellidae	Detritus complex
184	T	43	656266	san266	Balanus nubilus	Detritus complex
184	T	43	san102	san266	Zooplankton complex	Detritus complex
184	T	43	san267	san267	Phytoplankton complex	Phytoplankton complex
184	T	43	48396	san267	Halichondria panicea	Phytoplankton complex
184	T	43	68076	san267	Sabellidae	Phytoplankton complex
184	T	43	70395	san267	Littorina	Phytoplankton complex
184	T	43	65870	san267	Nereididae	Phytoplankton complex
184	T	43	89687	san267	Semibalanus balanoides	Phytoplankton complex
184	T	43	79452	san267	Mytilus	Phytoplankton complex
184	T	43	155471	san267	Gymnolaemata	Phytoplankton complex
184	T	43	69731	san267	Lottia	Phytoplankton complex
184	T	43	san102	san267	Zooplankton complex	Phytoplankton complex
184	T	43	89592	san267	Chthamalus dalli	Phytoplankton complex
184	T	43	656266	san267	Balanus nubilus	Phytoplankton complex
184	T	43	93294	san267	Amphipoda	Phytoplankton complex
184	T	43	568350	san267	Tectura persona	Phytoplankton complex
184	T	43	97774	san267	Paguridae	Phytoplankton complex
184	T	43	69731	san272	Lottia	Biofilm complex
184	T	43	san102	san272	Zooplankton complex	Biofilm complex
184	T	43	568350	san272	Tectura persona	Biofilm complex
184	T	43	70395	san272	Littorina	Biofilm complex
184	T	43	93294	san272	Amphipoda	Biofilm complex
176	Q	43	93294	12322	Amphipoda	Corallina
176	Q	43	93294	13583	Amphipoda	Odonthalia
176	Q	43	san102	155471	Zooplankton complex	Gymnolaemata
176	Q	43	164457	164457	Gobiesocidae	Gobiesocidae
176	Q	43	155471	202421	Gymnolaemata	Bacteria
176	Q	43	san102	202421	Zooplankton complex	Bacteria
176	Q	43	san267	202421	Phytoplankton complex	Bacteria
176	Q	43	93294	202421	Amphipoda	Bacteria
176	Q	43	69731	2286	Lottia	Bacillariophyta
176	Q	43	656266	2286	Balanus nubilus	Bacillariophyta
176	Q	43	93294	2286	Amphipoda	Bacillariophyta
176	Q	43	san102	2286	Zooplankton complex	Bacillariophyta
176	Q	43	155471	2286	Gymnolaemata	Bacillariophyta
176	Q	43	san267	2286	Phytoplankton complex	Bacillariophyta
176	Q	43	san102	601	Zooplankton complex	Cyanophycota
176	Q	43	93294	601	Amphipoda	Cyanophycota
176	Q	43	69731	601	Lottia	Cyanophycota
176	Q	43	san267	601	Phytoplankton complex	Cyanophycota
176	Q	43	164457	69731	Gobiesocidae	Lottia
176	Q	43	san102	93294	Zooplankton complex	Amphipoda
176	Q	43	164457	93294	Gobiesocidae	Amphipoda
176	Q	43	93294	93294	Amphipoda	Amphipoda
176	Q	43	155471	san102	Gymnolaemata	Zooplankton complex
176	Q	43	san102	san102	Zooplankton complex	Zooplankton complex
176	Q	43	656266	san102	Balanus nubilus	Zooplankton complex
176	Q	43	164457	san102	Gobiesocidae	Zooplankton complex
176	Q	43	san267	san102	Phytoplankton complex	Zooplankton complex
176	Q	43	93294	san102	Amphipoda	Zooplankton complex
176	Q	43	68076	san102	Sabellidae	Zooplankton complex
176	Q	43	93294	san21	Amphipoda	Neorhodomela
176	Q	43	69731	san252	Lottia	Brown crust complex
176	Q	43	69731	san262	Lottia	Crustose coralline algae complex
176	Q	43	656266	san266	Balanus nubilus	Detritus complex
176	Q	43	68076	san266	Sabellidae	Detritus complex
176	Q	43	93294	san266	Amphipoda	Detritus complex
176	Q	43	san102	san266	Zooplankton complex	Detritus complex
176	Q	43	155471	san267	Gymnolaemata	Phytoplankton complex
176	Q	43	san102	san267	Zooplankton complex	Phytoplankton complex
176	Q	43	68076	san267	Sabellidae	Phytoplankton complex
176	Q	43	69731	san267	Lottia	Phytoplankton complex
176	Q	43	656266	san267	Balanus nubilus	Phytoplankton complex
176	Q	43	93294	san267	Amphipoda	Phytoplankton complex
176	Q	43	san267	san267	Phytoplankton complex	Phytoplankton complex
176	Q	43	69731	san272	Lottia	Biofilm complex
176	Q	43	93294	san272	Amphipoda	Biofilm complex
176	Q	43	san102	san272	Zooplankton complex	Biofilm complex
177	Q	43	70395	11334	Littorina	Fucus
177	Q	43	65870	11334	Nereididae	Fucus
177	Q	43	48396	202421	Halichondria panicea	Bacteria
177	Q	43	san267	202421	Phytoplankton complex	Bacteria
177	Q	43	san102	202421	Zooplankton complex	Bacteria
177	Q	43	568350	2286	Tectura persona	Bacillariophyta
177	Q	43	70395	2286	Littorina	Bacillariophyta
177	Q	43	san267	2286	Phytoplankton complex	Bacillariophyta
177	Q	43	san102	2286	Zooplankton complex	Bacillariophyta
177	Q	43	656266	2286	Balanus nubilus	Bacillariophyta
177	Q	43	79452	2286	Mytilus	Bacillariophyta
177	Q	43	65870	2286	Nereididae	Bacillariophyta
177	Q	43	san267	601	Phytoplankton complex	Cyanophycota
177	Q	43	70395	601	Littorina	Cyanophycota
177	Q	43	san102	601	Zooplankton complex	Cyanophycota
177	Q	43	65870	65870	Nereididae	Nereididae
177	Q	43	san102	70395	Zooplankton complex	Littorina
177	Q	43	san102	79452	Zooplankton complex	Mytilus
177	Q	43	san102	89592	Zooplankton complex	Chthamalus dalli
177	Q	43	48396	san102	Halichondria panicea	Zooplankton complex
177	Q	43	68076	san102	Sabellidae	Zooplankton complex
177	Q	43	65870	san102	Nereididae	Zooplankton complex
177	Q	43	san102	san102	Zooplankton complex	Zooplankton complex
177	Q	43	89592	san102	Chthamalus dalli	Zooplankton complex
177	Q	43	70395	san102	Littorina	Zooplankton complex
177	Q	43	656266	san102	Balanus nubilus	Zooplankton complex
177	Q	43	san267	san102	Phytoplankton complex	Zooplankton complex
177	Q	43	79452	san102	Mytilus	Zooplankton complex
177	Q	43	70395	san21	Littorina	Neorhodomela
177	Q	43	70395	san252	Littorina	Brown crust complex
177	Q	43	65870	san266	Nereididae	Detritus complex
177	Q	43	79452	san266	Mytilus	Detritus complex
177	Q	43	70395	san266	Littorina	Detritus complex
177	Q	43	48396	san266	Halichondria panicea	Detritus complex
177	Q	43	68076	san266	Sabellidae	Detritus complex
177	Q	43	san102	san266	Zooplankton complex	Detritus complex
177	Q	43	89592	san266	Chthamalus dalli	Detritus complex
177	Q	43	656266	san266	Balanus nubilus	Detritus complex
177	Q	43	656266	san267	Balanus nubilus	Phytoplankton complex
177	Q	43	568350	san267	Tectura persona	Phytoplankton complex
177	Q	43	68076	san267	Sabellidae	Phytoplankton complex
177	Q	43	65870	san267	Nereididae	Phytoplankton complex
177	Q	43	79452	san267	Mytilus	Phytoplankton complex
177	Q	43	san267	san267	Phytoplankton complex	Phytoplankton complex
177	Q	43	89592	san267	Chthamalus dalli	Phytoplankton complex
177	Q	43	48396	san267	Halichondria panicea	Phytoplankton complex
177	Q	43	san102	san267	Zooplankton complex	Phytoplankton complex
177	Q	43	70395	san267	Littorina	Phytoplankton complex
177	Q	43	san102	san272	Zooplankton complex	Biofilm complex
177	Q	43	70395	san272	Littorina	Biofilm complex
177	Q	43	568350	san272	Tectura persona	Biofilm complex
178	Q	43	69731	11334	Lottia	Fucus
178	Q	43	93294	11334	Amphipoda	Fucus
178	Q	43	70395	11334	Littorina	Fucus
178	Q	43	93294	202421	Amphipoda	Bacteria
178	Q	43	san102	202421	Zooplankton complex	Bacteria
178	Q	43	san267	202421	Phytoplankton complex	Bacteria
178	Q	43	568350	2286	Tectura persona	Bacillariophyta
178	Q	43	89687	2286	Semibalanus balanoides	Bacillariophyta
178	Q	43	san267	2286	Phytoplankton complex	Bacillariophyta
178	Q	43	san102	2286	Zooplankton complex	Bacillariophyta
178	Q	43	69731	2286	Lottia	Bacillariophyta
178	Q	43	97774	2286	Paguridae	Bacillariophyta
178	Q	43	656266	2286	Balanus nubilus	Bacillariophyta
178	Q	43	79452	2286	Mytilus	Bacillariophyta
178	Q	43	93294	2286	Amphipoda	Bacillariophyta
178	Q	43	70395	2286	Littorina	Bacillariophyta
178	Q	43	san267	601	Phytoplankton complex	Cyanophycota
178	Q	43	69731	601	Lottia	Cyanophycota
178	Q	43	70395	601	Littorina	Cyanophycota
178	Q	43	san102	601	Zooplankton complex	Cyanophycota
178	Q	43	93294	601	Amphipoda	Cyanophycota
178	Q	43	97774	69731	Paguridae	Lottia
178	Q	43	san102	70395	Zooplankton complex	Littorina
178	Q	43	san102	79452	Zooplankton complex	Mytilus
178	Q	43	97774	79452	Paguridae	Mytilus
178	Q	43	69731	89592	Lottia	Chthamalus dalli
178	Q	43	san102	89592	Zooplankton complex	Chthamalus dalli
178	Q	43	san102	93294	Zooplankton complex	Amphipoda
178	Q	43	93294	93294	Amphipoda	Amphipoda
178	Q	43	san102	97774	Zooplankton complex	Paguridae
178	Q	43	97774	97774	Paguridae	Paguridae
178	Q	43	68076	san102	Sabellidae	Zooplankton complex
178	Q	43	79452	san102	Mytilus	Zooplankton complex
178	Q	43	97774	san102	Paguridae	Zooplankton complex
178	Q	43	89687	san102	Semibalanus balanoides	Zooplankton complex
178	Q	43	89592	san102	Chthamalus dalli	Zooplankton complex
178	Q	43	656266	san102	Balanus nubilus	Zooplankton complex
178	Q	43	93294	san102	Amphipoda	Zooplankton complex
178	Q	43	san267	san102	Phytoplankton complex	Zooplankton complex
178	Q	43	san102	san102	Zooplankton complex	Zooplankton complex
178	Q	43	70395	san102	Littorina	Zooplankton complex
178	Q	43	70395	san21	Littorina	Neorhodomela
178	Q	43	93294	san21	Amphipoda	Neorhodomela
178	Q	43	69731	san252	Lottia	Brown crust complex
178	Q	43	70395	san252	Littorina	Brown crust complex
178	Q	43	89592	san266	Chthamalus dalli	Detritus complex
178	Q	43	97774	san266	Paguridae	Detritus complex
178	Q	43	656266	san266	Balanus nubilus	Detritus complex
178	Q	43	79452	san266	Mytilus	Detritus complex
178	Q	43	93294	san266	Amphipoda	Detritus complex
178	Q	43	68076	san266	Sabellidae	Detritus complex
178	Q	43	70395	san266	Littorina	Detritus complex
178	Q	43	san102	san266	Zooplankton complex	Detritus complex
178	Q	43	89687	san266	Semibalanus balanoides	Detritus complex
178	Q	43	568350	san267	Tectura persona	Phytoplankton complex
178	Q	43	656266	san267	Balanus nubilus	Phytoplankton complex
178	Q	43	san102	san267	Zooplankton complex	Phytoplankton complex
178	Q	43	san267	san267	Phytoplankton complex	Phytoplankton complex
178	Q	43	89592	san267	Chthamalus dalli	Phytoplankton complex
178	Q	43	79452	san267	Mytilus	Phytoplankton complex
178	Q	43	97774	san267	Paguridae	Phytoplankton complex
178	Q	43	68076	san267	Sabellidae	Phytoplankton complex
178	Q	43	69731	san267	Lottia	Phytoplankton complex
178	Q	43	70395	san267	Littorina	Phytoplankton complex
178	Q	43	89687	san267	Semibalanus balanoides	Phytoplankton complex
178	Q	43	93294	san267	Amphipoda	Phytoplankton complex
178	Q	43	70395	san272	Littorina	Biofilm complex
178	Q	43	93294	san272	Amphipoda	Biofilm complex
178	Q	43	69731	san272	Lottia	Biofilm complex
178	Q	43	san102	san272	Zooplankton complex	Biofilm complex
178	Q	43	568350	san272	Tectura persona	Biofilm complex
179	Q	43	70395	11334	Littorina	Fucus
179	Q	43	69731	11334	Lottia	Fucus
179	Q	43	70395	14050	Littorina	Verrucaria
179	Q	43	san102	202421	Zooplankton complex	Bacteria
179	Q	43	san267	202421	Phytoplankton complex	Bacteria
179	Q	43	san102	2286	Zooplankton complex	Bacillariophyta
179	Q	43	568350	2286	Tectura persona	Bacillariophyta
179	Q	43	70395	2286	Littorina	Bacillariophyta
179	Q	43	san267	2286	Phytoplankton complex	Bacillariophyta
179	Q	43	69731	2286	Lottia	Bacillariophyta
179	Q	43	656266	2286	Balanus nubilus	Bacillariophyta
179	Q	43	89687	2286	Semibalanus balanoides	Bacillariophyta
179	Q	43	79452	2286	Mytilus	Bacillariophyta
179	Q	43	70395	601	Littorina	Cyanophycota
179	Q	43	69731	601	Lottia	Cyanophycota
179	Q	43	san102	601	Zooplankton complex	Cyanophycota
179	Q	43	san267	601	Phytoplankton complex	Cyanophycota
179	Q	43	70395	6501	Littorina	Ulvaceae
179	Q	43	79452	6501	Mytilus	Ulvaceae
179	Q	43	san102	70395	Zooplankton complex	Littorina
179	Q	43	san102	79452	Zooplankton complex	Mytilus
179	Q	43	san102	89592	Zooplankton complex	Chthamalus dalli
179	Q	43	69731	89592	Lottia	Chthamalus dalli
179	Q	43	89687	san102	Semibalanus balanoides	Zooplankton complex
179	Q	43	79452	san102	Mytilus	Zooplankton complex
179	Q	43	656266	san102	Balanus nubilus	Zooplankton complex
179	Q	43	89592	san102	Chthamalus dalli	Zooplankton complex
179	Q	43	san267	san102	Phytoplankton complex	Zooplankton complex
179	Q	43	san102	san102	Zooplankton complex	Zooplankton complex
179	Q	43	70395	san102	Littorina	Zooplankton complex
179	Q	43	70395	san21	Littorina	Neorhodomela
179	Q	43	69731	san252	Lottia	Brown crust complex
179	Q	43	70395	san252	Littorina	Brown crust complex
179	Q	43	79452	san266	Mytilus	Detritus complex
179	Q	43	656266	san266	Balanus nubilus	Detritus complex
179	Q	43	89687	san266	Semibalanus balanoides	Detritus complex
179	Q	43	70395	san266	Littorina	Detritus complex
179	Q	43	san102	san266	Zooplankton complex	Detritus complex
179	Q	43	89592	san266	Chthamalus dalli	Detritus complex
179	Q	43	568350	san267	Tectura persona	Phytoplankton complex
179	Q	43	79452	san267	Mytilus	Phytoplankton complex
179	Q	43	89687	san267	Semibalanus balanoides	Phytoplankton complex
179	Q	43	656266	san267	Balanus nubilus	Phytoplankton complex
179	Q	43	san267	san267	Phytoplankton complex	Phytoplankton complex
179	Q	43	89592	san267	Chthamalus dalli	Phytoplankton complex
179	Q	43	70395	san267	Littorina	Phytoplankton complex
179	Q	43	san102	san267	Zooplankton complex	Phytoplankton complex
179	Q	43	69731	san267	Lottia	Phytoplankton complex
179	Q	43	568350	san272	Tectura persona	Biofilm complex
179	Q	43	70395	san272	Littorina	Biofilm complex
179	Q	43	69731	san272	Lottia	Biofilm complex
179	Q	43	san102	san272	Zooplankton complex	Biofilm complex
180	Q	43	65870	11334	Nereididae	Fucus
180	Q	43	70395	11334	Littorina	Fucus
180	Q	43	69731	11334	Lottia	Fucus
180	Q	43	70395	13440	Littorina	Polysiphonia
180	Q	43	san102	155471	Zooplankton complex	Gymnolaemata
180	Q	43	155471	202421	Gymnolaemata	Bacteria
180	Q	43	san267	202421	Phytoplankton complex	Bacteria
180	Q	43	san102	202421	Zooplankton complex	Bacteria
180	Q	43	89687	2286	Semibalanus balanoides	Bacillariophyta
180	Q	43	79452	2286	Mytilus	Bacillariophyta
180	Q	43	65870	2286	Nereididae	Bacillariophyta
180	Q	43	568350	2286	Tectura persona	Bacillariophyta
180	Q	43	san267	2286	Phytoplankton complex	Bacillariophyta
180	Q	43	san102	2286	Zooplankton complex	Bacillariophyta
180	Q	43	69731	2286	Lottia	Bacillariophyta
180	Q	43	155471	2286	Gymnolaemata	Bacillariophyta
180	Q	43	70395	2286	Littorina	Bacillariophyta
180	Q	43	70395	601	Littorina	Cyanophycota
180	Q	43	san267	601	Phytoplankton complex	Cyanophycota
180	Q	43	san102	601	Zooplankton complex	Cyanophycota
180	Q	43	69731	601	Lottia	Cyanophycota
180	Q	43	70395	6501	Littorina	Ulvaceae
180	Q	43	79452	6501	Mytilus	Ulvaceae
180	Q	43	65870	6501	Nereididae	Ulvaceae
180	Q	43	65870	65870	Nereididae	Nereididae
180	Q	43	san102	70395	Zooplankton complex	Littorina
180	Q	43	san102	79452	Zooplankton complex	Mytilus
180	Q	43	69731	89592	Lottia	Chthamalus dalli
180	Q	43	san102	89592	Zooplankton complex	Chthamalus dalli
180	Q	43	155471	san102	Gymnolaemata	Zooplankton complex
180	Q	43	68076	san102	Sabellidae	Zooplankton complex
180	Q	43	79452	san102	Mytilus	Zooplankton complex
180	Q	43	89592	san102	Chthamalus dalli	Zooplankton complex
180	Q	43	89687	san102	Semibalanus balanoides	Zooplankton complex
180	Q	43	san102	san102	Zooplankton complex	Zooplankton complex
180	Q	43	65870	san102	Nereididae	Zooplankton complex
180	Q	43	san267	san102	Phytoplankton complex	Zooplankton complex
180	Q	43	70395	san102	Littorina	Zooplankton complex
180	Q	43	70395	san21	Littorina	Neorhodomela
180	Q	43	70395	san252	Littorina	Brown crust complex
180	Q	43	69731	san252	Lottia	Brown crust complex
180	Q	43	68076	san266	Sabellidae	Detritus complex
180	Q	43	79452	san266	Mytilus	Detritus complex
180	Q	43	san102	san266	Zooplankton complex	Detritus complex
180	Q	43	89687	san266	Semibalanus balanoides	Detritus complex
180	Q	43	89592	san266	Chthamalus dalli	Detritus complex
180	Q	43	70395	san266	Littorina	Detritus complex
180	Q	43	65870	san266	Nereididae	Detritus complex
180	Q	43	69731	san267	Lottia	Phytoplankton complex
180	Q	43	79452	san267	Mytilus	Phytoplankton complex
180	Q	43	70395	san267	Littorina	Phytoplankton complex
180	Q	43	65870	san267	Nereididae	Phytoplankton complex
180	Q	43	568350	san267	Tectura persona	Phytoplankton complex
180	Q	43	san267	san267	Phytoplankton complex	Phytoplankton complex
180	Q	43	155471	san267	Gymnolaemata	Phytoplankton complex
180	Q	43	68076	san267	Sabellidae	Phytoplankton complex
180	Q	43	san102	san267	Zooplankton complex	Phytoplankton complex
180	Q	43	89687	san267	Semibalanus balanoides	Phytoplankton complex
180	Q	43	89592	san267	Chthamalus dalli	Phytoplankton complex
180	Q	43	568350	san272	Tectura persona	Biofilm complex
180	Q	43	69731	san272	Lottia	Biofilm complex
180	Q	43	70395	san272	Littorina	Biofilm complex
180	Q	43	san102	san272	Zooplankton complex	Biofilm complex
181	Q	43	69731	11334	Lottia	Fucus
181	Q	43	70395	11334	Littorina	Fucus
181	Q	43	70395	11540	Littorina	Porphyra
181	Q	43	70395	14050	Littorina	Verrucaria
181	Q	43	san102	202421	Zooplankton complex	Bacteria
181	Q	43	san267	202421	Phytoplankton complex	Bacteria
181	Q	43	69731	2286	Lottia	Bacillariophyta
181	Q	43	70395	2286	Littorina	Bacillariophyta
181	Q	43	89687	2286	Semibalanus balanoides	Bacillariophyta
181	Q	43	san267	2286	Phytoplankton complex	Bacillariophyta
181	Q	43	san102	2286	Zooplankton complex	Bacillariophyta
181	Q	43	79452	2286	Mytilus	Bacillariophyta
181	Q	43	san102	601	Zooplankton complex	Cyanophycota
181	Q	43	san267	601	Phytoplankton complex	Cyanophycota
181	Q	43	69731	601	Lottia	Cyanophycota
181	Q	43	70395	601	Littorina	Cyanophycota
181	Q	43	san102	70395	Zooplankton complex	Littorina
181	Q	43	san102	79452	Zooplankton complex	Mytilus
181	Q	43	69731	89592	Lottia	Chthamalus dalli
181	Q	43	san102	89592	Zooplankton complex	Chthamalus dalli
181	Q	43	79452	san102	Mytilus	Zooplankton complex
181	Q	43	89592	san102	Chthamalus dalli	Zooplankton complex
181	Q	43	san102	san102	Zooplankton complex	Zooplankton complex
181	Q	43	san267	san102	Phytoplankton complex	Zooplankton complex
181	Q	43	70395	san102	Littorina	Zooplankton complex
181	Q	43	89687	san102	Semibalanus balanoides	Zooplankton complex
181	Q	43	70395	san21	Littorina	Neorhodomela
181	Q	43	69731	san252	Lottia	Brown crust complex
181	Q	43	70395	san252	Littorina	Brown crust complex
181	Q	43	70395	san266	Littorina	Detritus complex
181	Q	43	89592	san266	Chthamalus dalli	Detritus complex
181	Q	43	79452	san266	Mytilus	Detritus complex
181	Q	43	san102	san266	Zooplankton complex	Detritus complex
181	Q	43	89687	san266	Semibalanus balanoides	Detritus complex
181	Q	43	69731	san267	Lottia	Phytoplankton complex
181	Q	43	79452	san267	Mytilus	Phytoplankton complex
181	Q	43	san102	san267	Zooplankton complex	Phytoplankton complex
181	Q	43	89687	san267	Semibalanus balanoides	Phytoplankton complex
181	Q	43	san267	san267	Phytoplankton complex	Phytoplankton complex
181	Q	43	70395	san267	Littorina	Phytoplankton complex
181	Q	43	89592	san267	Chthamalus dalli	Phytoplankton complex
181	Q	43	69731	san272	Lottia	Biofilm complex
181	Q	43	san102	san272	Zooplankton complex	Biofilm complex
181	Q	43	70395	san272	Littorina	Biofilm complex
182	Q	43	70395	11334	Littorina	Fucus
182	Q	43	69731	11334	Lottia	Fucus
182	Q	43	70395	11540	Littorina	Porphyra
182	Q	43	70395	14050	Littorina	Verrucaria
182	Q	43	san102	202421	Zooplankton complex	Bacteria
182	Q	43	san267	202421	Phytoplankton complex	Bacteria
182	Q	43	69731	2286	Lottia	Bacillariophyta
182	Q	43	70395	2286	Littorina	Bacillariophyta
182	Q	43	san102	2286	Zooplankton complex	Bacillariophyta
182	Q	43	79452	2286	Mytilus	Bacillariophyta
182	Q	43	san267	2286	Phytoplankton complex	Bacillariophyta
182	Q	43	89687	2286	Semibalanus balanoides	Bacillariophyta
182	Q	43	san102	601	Zooplankton complex	Cyanophycota
182	Q	43	70395	601	Littorina	Cyanophycota
182	Q	43	san267	601	Phytoplankton complex	Cyanophycota
182	Q	43	69731	601	Lottia	Cyanophycota
[truncated: 23,920 more rows]
